# Supplementary material for: ALS blood expression profiling identifies new biomarkers, patient subgroups, and evidence for neutrophilia and hypoxia
Source: J Transl Med. 2019 May 22;17:170. doi: 10.1186/s12967-019-1909-0 (PMC6530130; doi:10.1186/s12967-019-1909-0)
Supplement: Supplementary file 10 — Additional file 10. DEG lists and annotation-based enrichment analyses. (A) List of 752 ALS-increased DEGs (FDR < 0.10, FC > 1.10). (B) List of 764 ALS-decreased DEGs (FDR < 0.10, FC < 0.909). (C) GO BP increased DEGs. (D) GO BP decreased DEGs. (E) GO BP increased DEGs + decreased DEGs. (F) GO CC increased DEGs. (G) GO CC decreased DEGs. (H) GO CC increased DEGs + decreased DEGs. (I) GO MF increased DEGs. (J) GO MF decreased DEGs. (K) GO MF increased DEGs + decreased DEGs. (L) KEGG increased DEGs. (M) KEGG decreased DEGs. (N) KEGG increased DEGs + decreased DEGs. (O) REACTOME increased DEGs. (P) REACTOME decreased DEGs. (Q) REACTOME increased DEGs + decreased DEGs. (R) DO increased DEGs. (S) DO decreased DEGs. (T) DO increased DEGs + decreased DEGs. (U) MSigDB increased DEGs. (V) MSigDB decreased DEGs. (W) MSigDB increased DEGs + decreased DEGs. (X) Pathway commons increased DEGs. (Y) Pathway commons decreased DEGs. (Z) Pathway commons increased DEGs + decreased DEGs. In (C)–(Z), spreadsheets list annotation terms most significantly enriched with respect to ALS-increased DEGs, ALS-decreased DEGs, or the combined set of ALS-increased + ALS-decreased DEGs (p-values: conditional hypergeometric test or Fisher’s exact test). The final column in each spreadsheet lists DEG symbols associated with each annotation term. [file 12967_2019_1909_MOESM10_ESM.xlsx]

## Sheet: (A) Inc DEGs
Symbol	FC (ALS/CTL)	P-value	FDR
VNN2	1.44	7.63e-44	1.87e-40
MARC1	1.377	2.11e-30	1.89e-27
SRGN	1.303	1.36e-29	1.03e-26
BCL6	1.277	2e-27	1.03e-24
MME	1.32	4.11e-25	1.49e-22
TPST1	1.496	2.68e-24	8.22e-22
MCTP2	1.393	3.67e-24	1.06e-21
NUP214	1.222	4.69e-23	1.21e-20
SLC31A2	1.246	6.14e-23	1.51e-20
RPL9	1.787	8.52e-23	1.99e-20
COA1	1.207	2.73e-22	5.61e-20
CLEC4E	1.287	8.3e-22	1.6e-19
FAU	1.231	6.48e-21	1.16e-18
PSMA6	1.392	9.08e-21	1.56e-18
HINT1	1.494	4.19e-20	6.75e-18
RAB11FIP1	1.153	4.98e-19	7.31e-17
TAGAP	1.203	1.14e-18	1.57e-16
RAB32	1.169	1.21e-18	1.65e-16
MNDA	1.242	1.04e-17	1.3e-15
TNFSF13B	1.227	1.94e-17	2.42e-15
OAT	1.214	4.42e-17	5.43e-15
ATG12	1.152	7.28e-17	8.72e-15
GLIPR1	1.219	8.15e-17	9.53e-15
SELL	1.197	8.31e-17	9.6e-15
ADGRG3	1.365	1.01e-16	1.15e-14
MYL12B	1.188	1.28e-16	1.45e-14
MCEMP1	1.269	1.65e-16	1.82e-14
RUBCNL	1.285	1.68e-16	1.83e-14
SAT1	1.166	1.8e-16	1.94e-14
HLA-DRA	1.168	4.08e-16	4.18e-14
FGL2	1.218	4.37e-16	4.38e-14
IKBIP	1.345	7.27e-16	7.07e-14
SLC16A6	1.235	9.09e-16	8.66e-14
SLU7	1.231	9.59e-16	9.05e-14
N4BP2L2	1.193	2.03e-15	1.86e-13
CCDC6	1.188	2.33e-15	2.12e-13
RPS17	1.356	2.82e-15	2.47e-13
NME8	1.214	6.28e-15	5.36e-13
WSB1	1.189	1.1e-14	9.04e-13
TNFAIP6	1.406	1.38e-14	1.11e-12
OSER1	1.2	2.01e-14	1.59e-12
IFNGR1	1.442	2.76e-14	2.14e-12
S1PR4	1.125	3.78e-14	2.88e-12
LSMEM1	1.275	5.43e-14	4.01e-12
CKAP4	1.181	7.74e-14	5.47e-12
SMS	1.123	1.15e-13	7.83e-12
CCNDBP1	1.173	1.15e-13	7.83e-12
GLO1	1.191	1.16e-13	7.87e-12
STX6	1.135	2.29e-13	1.5e-11
FRAT2	1.185	3.9e-13	2.47e-11
ADPGK	1.115	4.18e-13	2.63e-11
ECHDC3	1.281	4.43e-13	2.76e-11
KYNU	1.246	4.57e-13	2.81e-11
RPS6	1.145	5.2e-13	3.15e-11
RSL24D1	1.747	5.57e-13	3.36e-11
MS4A6A	1.196	7.14e-13	4.22e-11
CD52	1.312	7.71e-13	4.54e-11
CEBPD	1.173	8.34e-13	4.87e-11
TNFSF10	1.342	1.04e-12	6e-11
HTATIP2	1.174	1.35e-12	7.66e-11
TAX1BP1	1.365	1.91e-12	1.07e-10
MMP9	1.322	2.01e-12	1.12e-10
ATP5MPL	1.217	2.17e-12	1.19e-10
ZNF613	1.198	2.59e-12	1.39e-10
EEF1G	1.137	2.69e-12	1.43e-10
C1GALT1C1	1.184	2.73e-12	1.45e-10
EIF3H	1.112	3.61e-12	1.87e-10
MCTP1	1.237	3.75e-12	1.93e-10
PHF5A	1.229	3.79e-12	1.94e-10
TOR1A	1.152	4.05e-12	2.05e-10
GLRX	1.303	4.39e-12	2.21e-10
TMEM14C	1.178	4.76e-12	2.37e-10
UBR2	1.156	5.95e-12	2.93e-10
H2AFZ	1.134	6.06e-12	2.98e-10
BST1	1.191	6.14e-12	3e-10
RPS5	1.142	9.54e-12	4.55e-10
CREB5	1.228	9.65e-12	4.58e-10
IAH1	1.178	1.1e-11	5.18e-10
LSM1	1.164	1.3e-11	6.09e-10
PIGB	1.332	1.59e-11	7.38e-10
RBM33	1.151	1.67e-11	7.76e-10
ANKRA2	1.147	1.88e-11	8.68e-10
BTNL8	1.276	2.15e-11	9.85e-10
RPS3A	1.426	2.16e-11	9.85e-10
MANSC1	1.248	2.19e-11	9.97e-10
SS18L2	1.178	2.49e-11	1.12e-09
FAM160A2	1.124	2.53e-11	1.13e-09
ANXA1	1.242	3.76e-11	1.64e-09
SDF2	1.179	3.87e-11	1.68e-09
NRIP1	1.17	3.95e-11	1.71e-09
TMBIM4	1.126	4.41e-11	1.9e-09
OTX1	1.306	4.47e-11	1.92e-09
DRAM1	1.157	5.4e-11	2.29e-09
SOWAHC	1.244	5.5e-11	2.33e-09
ABCG1	1.21	5.7e-11	2.4e-09
CEP63	1.193	5.81e-11	2.44e-09
COPS5	1.141	7e-11	2.91e-09
HSPBAP1	1.182	7.27e-11	3e-09
SLC45A4	1.141	7.56e-11	3.1e-09
ZNF586	1.306	9.1e-11	3.69e-09
TOR1B	1.201	9.15e-11	3.7e-09
COQ2	1.228	9.48e-11	3.81e-09
TMCO1	1.246	1.3e-10	5.19e-09
ZSCAN16	1.162	1.54e-10	6.08e-09
ZNF33B	1.193	1.73e-10	6.78e-09
NLRP12	1.155	1.78e-10	6.92e-09
KCNJ15	1.208	2.56e-10	9.88e-09
C4orf3	1.141	2.6e-10	1e-08
PPTC7	1.168	2.65e-10	1.02e-08
UHRF1BP1L	1.155	3.57e-10	1.35e-08
CREG1	1.244	3.78e-10	1.42e-08
STT3B	1.236	4.31e-10	1.62e-08
PGM2L1	1.272	4.64e-10	1.72e-08
PGS1	1.119	5.69e-10	2.09e-08
EEF1A1	1.168	6.69e-10	2.41e-08
RNF144B	1.196	6.73e-10	2.41e-08
PARP9	1.162	7e-10	2.48e-08
ELMOD2	1.202	8.04e-10	2.83e-08
RABEP1	1.238	9.16e-10	3.16e-08
PNISR	1.22	9.17e-10	3.16e-08
CLIC1	1.218	1.21e-09	4.08e-08
APMAP	1.167	1.52e-09	5.07e-08
KIAA0391	1.157	1.61e-09	5.36e-08
EIF2A	1.235	1.68e-09	5.57e-08
PPFIA1	1.145	1.69e-09	5.57e-08
CRBN	1.173	1.92e-09	6.28e-08
TSC22D3	1.158	1.92e-09	6.28e-08
RNF146	1.184	2.58e-09	8.3e-08
ATP5F1C	1.142	2.78e-09	8.84e-08
COMMD6	1.393	2.84e-09	8.95e-08
TLR4	1.343	2.97e-09	9.27e-08
NAT1	1.174	2.98e-09	9.27e-08
ATG3	1.267	3.07e-09	9.51e-08
RPL7	1.309	3.44e-09	1.06e-07
DDX17	1.133	3.54e-09	1.08e-07
TNFSF8	1.133	4.61e-09	1.4e-07
THBS1	1.392	4.9e-09	1.47e-07
IFIT5	1.203	5.17e-09	1.54e-07
NIF3L1	1.16	5.48e-09	1.62e-07
CYSTM1	1.163	5.85e-09	1.72e-07
RBM12B	1.276	5.89e-09	1.73e-07
MCMBP	1.166	6.25e-09	1.83e-07
ZNF7	1.162	6.34e-09	1.85e-07
SMIM29	1.133	6.5e-09	1.89e-07
ARHGAP24	1.159	6.73e-09	1.94e-07
CLEC2D	1.183	7e-09	2.02e-07
LIN7A	1.167	7.73e-09	2.21e-07
MSRB1	1.16	8.08e-09	2.3e-07
TBC1D14	1.103	8.09e-09	2.3e-07
ARHGAP9	1.114	8.56e-09	2.4e-07
RGL4	1.133	8.74e-09	2.43e-07
RPS15A	1.468	9.55e-09	2.64e-07
BFAR	1.132	1.2e-08	3.25e-07
ARPC1A	1.11	1.23e-08	3.34e-07
MORF4L2	1.157	1.27e-08	3.42e-07
MKKS	1.222	1.65e-08	4.37e-07
PSMD10	1.226	1.66e-08	4.38e-07
SEC11A	1.127	1.76e-08	4.62e-07
ZNHIT3	1.27	1.78e-08	4.64e-07
ITM2A	1.151	2.03e-08	5.22e-07
GNG11	1.206	2.45e-08	6.27e-07
DHX40	1.157	2.73e-08	6.93e-07
IL1RN	1.134	2.78e-08	7.03e-07
EEF1B2	1.188	2.89e-08	7.29e-07
MPZL1	1.184	2.96e-08	7.46e-07
WBP1L	1.195	2.99e-08	7.51e-07
ORAI2	1.166	3.18e-08	7.91e-07
MRPL3	1.204	3.18e-08	7.91e-07
FBXL13	1.201	3.68e-08	9.12e-07
S1PR3	1.165	4.1e-08	1.01e-06
HERPUD1	1.115	4.26e-08	1.05e-06
PPP2R5A	1.382	4.68e-08	1.13e-06
POLR1D	1.116	5.45e-08	1.31e-06
RNF7	1.155	5.48e-08	1.32e-06
GLCE	1.176	5.82e-08	1.39e-06
MAP3K7CL	1.204	6.15e-08	1.46e-06
TMEM216	1.11	6.44e-08	1.52e-06
COP1	1.217	6.49e-08	1.53e-06
DPM1	1.167	6.5e-08	1.53e-06
UBTD1	1.167	7.02e-08	1.65e-06
SMYD2	1.118	7.07e-08	1.66e-06
SAMSN1	1.298	7.29e-08	1.71e-06
STX3	1.257	7.45e-08	1.73e-06
TMEM140	1.141	7.92e-08	1.83e-06
BTBD10	1.207	8.03e-08	1.85e-06
ZNF746	1.125	8.43e-08	1.93e-06
IFI44	1.3	9e-08	2.05e-06
CCNQ	1.126	9.14e-08	2.08e-06
FBXL20	1.13	9.31e-08	2.11e-06
CASK	1.13	9.6e-08	2.17e-06
GK	1.164	9.63e-08	2.17e-06
STX2	1.165	9.71e-08	2.18e-06
GIT2	1.135	9.86e-08	2.21e-06
NDUFB6	1.122	1.09e-07	2.44e-06
PLAUR	1.19	1.23e-07	2.69e-06
B3GNTL1	1.156	1.23e-07	2.69e-06
FPR1	1.128	1.29e-07	2.82e-06
PCID2	1.116	1.3e-07	2.83e-06
ORM1	1.335	1.32e-07	2.88e-06
CUL2	1.13	1.46e-07	3.15e-06
C12orf57	1.155	1.5e-07	3.23e-06
VMP1	1.281	1.57e-07	3.34e-06
ARHGAP19	1.117	1.94e-07	4.1e-06
SERPINB1	1.159	2.01e-07	4.23e-06
ANAPC13	1.13	2.03e-07	4.25e-06
CALU	1.137	2.11e-07	4.39e-06
LPP	1.109	2.14e-07	4.45e-06
ARHGEF40	1.16	2.19e-07	4.54e-06
RPS9	1.196	2.58e-07	5.29e-06
CXCR4	1.205	2.66e-07	5.38e-06
MRPL32	1.156	3.01e-07	6.02e-06
OSM	1.15	3.07e-07	6.13e-06
SPTY2D1	1.199	3.1e-07	6.17e-06
CXCL16	1.12	3.47e-07	6.87e-06
PHTF1	1.153	3.68e-07	7.24e-06
CA4	1.274	3.7e-07	7.26e-06
SCARB2	1.1	3.77e-07	7.38e-06
RPL8	1.107	3.92e-07	7.63e-06
TREM1	1.231	4.13e-07	7.97e-06
PPA1	1.147	4.23e-07	8.14e-06
LILRA5	1.127	4.27e-07	8.21e-06
TXNDC12	1.124	4.76e-07	9.02e-06
CSTA	1.152	4.83e-07	9.15e-06
B3GALT4	1.11	4.98e-07	9.39e-06
RPL27	1.368	5.13e-07	9.63e-06
CDA	1.142	5.82e-07	1.09e-05
ACOT13	1.122	6.35e-07	1.17e-05
RPL15	1.222	6.43e-07	1.18e-05
GZMK	1.211	6.51e-07	1.19e-05
EMC8	1.117	6.72e-07	1.22e-05
PPP2R3C	1.161	7.09e-07	1.28e-05
AKIRIN1	1.172	7.54e-07	1.36e-05
ZNF322	1.19	8.23e-07	1.48e-05
LYZ	1.19	8.79e-07	1.57e-05
LEPROT	1.109	9.22e-07	1.64e-05
RAB31	1.248	9.28e-07	1.65e-05
ZNF121	1.193	9.79e-07	1.73e-05
GPR141	1.176	1.01e-06	1.79e-05
LRMP	1.29	1.06e-06	1.87e-05
TMEM64	1.132	1.06e-06	1.87e-05
MPPE1	1.119	1.09e-06	1.92e-05
BRK1	1.222	1.14e-06	1.99e-05
PGLYRP1	1.18	1.17e-06	2.03e-05
CCNH	1.105	1.23e-06	2.12e-05
MAEA	1.154	1.23e-06	2.12e-05
NSA2	1.199	1.24e-06	2.13e-05
ZC2HC1A	1.153	1.28e-06	2.2e-05
ENTPD1	1.269	1.29e-06	2.21e-05
S100A8	1.293	1.3e-06	2.21e-05
BTG3	1.136	1.31e-06	2.24e-05
TAF7	1.36	1.32e-06	2.25e-05
MYD88	1.125	1.32e-06	2.25e-05
RBP7	1.22	1.34e-06	2.26e-05
MMRN1	1.163	1.4e-06	2.34e-05
ATP6V1G1	1.236	1.67e-06	2.79e-05
AQP9	1.342	1.82e-06	3.03e-05
HIST1H4H	1.171	1.83e-06	3.04e-05
RPL30	1.18	1.99e-06	3.28e-05
RPL11	1.121	2.02e-06	3.33e-05
PSMA2	1.192	2.35e-06	3.81e-05
GNL3	1.136	2.53e-06	4.05e-05
RABGEF1	1.142	2.55e-06	4.09e-05
SLC25A20	1.271	2.73e-06	4.36e-05
C16orf72	1.182	2.77e-06	4.41e-05
SLC26A8	1.221	2.8e-06	4.46e-05
ETS2	1.12	3.03e-06	4.78e-05
RNFT1	1.132	3.04e-06	4.8e-05
PPP1R21	1.113	3.6e-06	5.63e-05
MRPS31	1.146	3.72e-06	5.8e-05
CLEC7A	1.255	4e-06	6.2e-05
RPLP0	1.265	4.07e-06	6.3e-05
CD28	1.14	4.4e-06	6.75e-05
DPH5	1.142	4.53e-06	6.95e-05
RHOT1	1.296	4.67e-06	7.12e-05
COX7C	1.218	4.85e-06	7.38e-05
FAM89A	1.111	5.09e-06	7.71e-05
SCML1	1.109	5.18e-06	7.82e-05
JCHAIN	1.318	5.55e-06	8.33e-05
NDUFA4	1.363	5.8e-06	8.68e-05
PPP3CA	1.128	5.98e-06	8.94e-05
TBCC	1.281	6.77e-06	0.0001
LARP7	1.141	6.86e-06	0.000101
STX16	1.119	7.82e-06	0.000114
CHMP5	1.339	7.86e-06	0.000115
ZNF791	1.163	8.1e-06	0.000118
PECR	1.107	8.3e-06	0.00012
KRT23	1.171	8.49e-06	0.000123
KAZN	1.156	8.72e-06	0.000126
ZNF350	1.131	9.01e-06	0.000129
DEF8	1.15	9.13e-06	0.000131
TBC1D15	1.322	9.43e-06	0.000134
RPL35A	1.113	9.7e-06	0.000138
MEF2C	1.13	9.86e-06	0.00014
IQCB1	1.148	9.9e-06	0.00014
RIT1	1.153	1.07e-05	0.000151
PCMT1	1.188	1.12e-05	0.000157
LRRCC1	1.117	1.16e-05	0.000161
CASP3	1.366	1.19e-05	0.000165
TLR6	1.129	1.19e-05	0.000165
ACTR10	1.132	1.2e-05	0.000166
IL18RAP	1.198	1.24e-05	0.00017
NAMPT	1.327	1.24e-05	0.000171
PEX2	1.447	1.28e-05	0.000174
HENMT1	1.128	1.29e-05	0.000176
VNN1	1.127	1.3e-05	0.000177
S100A9	1.141	1.33e-05	0.000181
IGBP1	1.174	1.33e-05	0.000181
COG3	1.139	1.41e-05	0.000191
CMC2	1.126	1.46e-05	0.000196
CCDC146	1.134	1.55e-05	0.000208
ARL11	1.118	1.59e-05	0.000211
TLR10	1.195	1.62e-05	0.000215
DPH3	1.117	1.63e-05	0.000216
TNFRSF17	1.201	1.69e-05	0.000224
AP3S1	1.167	1.74e-05	0.00023
IFT20	1.101	1.75e-05	0.00023
RILPL2	1.142	1.76e-05	0.000232
GPX3	1.14	1.84e-05	0.00024
C12orf76	1.113	1.92e-05	0.00025
ALPK1	1.114	1.95e-05	0.000254
ATP2C1	1.104	1.99e-05	0.000258
WASHC3	1.105	2.12e-05	0.000274
BRI3	1.252	2.27e-05	0.000292
ZNF22	1.136	2.27e-05	0.000292
PADI4	1.152	2.29e-05	0.000294
BMX	1.111	2.3e-05	0.000295
SENP2	1.109	2.33e-05	0.000298
RNASEL	1.104	2.36e-05	0.000302
MEMO1	1.222	2.41e-05	0.000307
TMEM71	1.503	2.48e-05	0.000315
MMP25	1.109	2.6e-05	0.000329
FAM131A	1.118	2.76e-05	0.000348
CAPZA2	1.78	2.91e-05	0.000364
RAB1A	1.105	2.91e-05	0.000364
SKAP2	1.366	2.98e-05	0.000372
LRRC6	1.314	3.03e-05	0.000378
SMC3	1.12	3.11e-05	0.000387
FCGR3B	1.14	3.3e-05	0.000407
HMGCR	1.171	3.37e-05	0.000414
RPS29	1.12	3.45e-05	0.000422
PHC2	1.161	3.49e-05	0.000427
LY96	1.612	3.65e-05	0.000444
LYRM1	1.219	3.66e-05	0.000445
CNBP	1.186	3.93e-05	0.000476
RPL26L1	1.134	3.94e-05	0.000476
RALB	1.129	4.08e-05	0.000491
CPEB3	1.169	4.14e-05	0.000497
RPS18	1.178	4.33e-05	0.000518
ASNSD1	1.358	4.51e-05	0.000535
CRTAP	1.14	4.53e-05	0.000537
ZNF776	1.124	4.7e-05	0.000554
SIRPB2	1.103	4.91e-05	0.000575
PIGK	1.147	4.92e-05	0.000576
HBP1	1.191	5e-05	0.000584
ZSCAN9	1.157	5.01e-05	0.000584
NLRC5	1.106	5.11e-05	0.000596
RAB43	1.105	5.2e-05	0.000605
TRMT12	1.114	5.21e-05	0.000606
MSANTD2	1.103	5.42e-05	0.000627
LYRM2	1.179	5.82e-05	0.00067
EXOC6	1.384	5.99e-05	0.000687
KCNJ2	1.232	6.33e-05	0.00072
CYP4F3	1.138	6.39e-05	0.000724
ATP6V1C1	1.168	6.54e-05	0.000739
IFNAR1	1.118	6.76e-05	0.00076
APPL2	1.164	6.99e-05	0.000782
DDIT3	1.258	7.23e-05	0.000803
FBXL5	1.356	7.58e-05	0.000837
PHLPP1	1.11	7.91e-05	0.00087
DDX50	1.14	8.01e-05	0.00088
AHCTF1	1.123	8.06e-05	0.000883
SAMD9	1.438	8.4e-05	0.000918
GIMAP4	1.103	8.45e-05	0.000922
ADH5	1.103	8.55e-05	0.000929
DPY30	1.175	8.68e-05	0.000943
DHRS9	1.134	8.74e-05	0.000947
TNFRSF10B	1.137	8.8e-05	0.000952
BCCIP	1.103	9.07e-05	0.000976
ANXA3	1.195	9.94e-05	0.00106
PAQR6	1.13	0.000101	0.00108
RDX	1.147	0.000102	0.00109
KIAA0753	1.114	0.000106	0.00112
COPS4	1.134	0.000107	0.00113
LAT2	1.131	0.000108	0.00114
SH3GLB1	1.176	0.000108	0.00114
ZNF235	1.129	0.00011	0.00115
KLF11	1.109	0.000113	0.00118
CLN5	1.311	0.000114	0.00119
CWF19L2	1.124	0.000119	0.00123
BBS4	1.106	0.00012	0.00124
TPT1	1.37	0.000122	0.00126
PIAS1	1.113	0.000124	0.00128
HSH2D	1.233	0.000126	0.00129
ARNTL	1.234	0.000128	0.00131
EVI2A	1.633	0.000129	0.00131
TSG101	1.103	0.000145	0.00146
LPGAT1	1.121	0.000158	0.00157
ETV3	1.124	0.000168	0.00166
CASP4	1.193	0.000177	0.00174
MBIP	1.1	0.000181	0.00177
PIGF	1.103	0.000183	0.00179
TP53I3	1.112	0.000186	0.00181
MRPL22	1.106	0.000187	0.00182
IPO11	1.2	0.000193	0.00187
PPP1R8	1.121	0.000195	0.00189
SNX13	1.275	0.000196	0.00189
ROPN1L	1.106	0.000196	0.00189
ABCA1	1.556	0.000199	0.00192
WAPL	1.164	0.000205	0.00196
REM2	1.282	0.000207	0.00198
YTHDF3	1.258	0.000208	0.00199
TROVE2	1.155	0.000208	0.00199
TP53INP1	1.215	0.000227	0.00215
ATG4A	1.141	0.000229	0.00217
JUNB	1.114	0.000231	0.00218
ZUP1	1.149	0.000233	0.0022
PDE5A	1.225	0.000234	0.00221
BARD1	1.106	0.000237	0.00223
ATP5PB	1.114	0.00025	0.00234
KCTD20	1.151	0.000254	0.00237
DAAM2	1.187	0.000255	0.00237
SUPT4H1	1.134	0.000257	0.00239
PTPRN2	1.154	0.000267	0.00247
CBR3	1.117	0.000282	0.00258
CCNG2	1.132	0.000283	0.00259
CMTM6	1.432	0.000296	0.00271
CELF2	1.146	0.000305	0.00277
THNSL1	1.155	0.000317	0.00286
RPL39	1.28	0.000328	0.00295
MKNK1	1.159	0.000335	0.003
KIF27	1.189	0.000337	0.00302
RPS4Y1	1.103	0.000348	0.0031
NBN	1.203	0.000352	0.00313
RASA2	1.155	0.00036	0.00319
ABHD10	1.123	0.000369	0.00325
ZFAND1	1.205	0.000369	0.00325
CYP2R1	1.114	0.000374	0.00329
STK17B	1.455	0.000378	0.00331
LLCFC1	1.154	0.000383	0.00335
DYNLT1	1.183	0.000385	0.00335
FAM185A	1.131	0.000398	0.00344
ZNF438	1.118	0.000398	0.00344
PRKAG2	1.141	0.000428	0.00367
ST6GALNAC2	1.13	0.000429	0.00367
MRFAP1	1.116	0.000436	0.00372
LUC7L3	1.257	0.000446	0.00378
WLS	1.137	0.000454	0.00384
KLRC1	1.1	0.00046	0.00387
C6orf48	1.157	0.000462	0.00389
HLA-DPB1	1.12	0.00047	0.00395
TSPAN13	1.128	0.000489	0.00407
TRIM22	1.321	0.000492	0.00409
KBTBD8	1.152	0.000498	0.00414
RAB24	1.159	0.000513	0.00425
CARD16	1.108	0.000514	0.00425
CCZ1	1.156	0.000518	0.00427
RAB27A	1.179	0.000518	0.00427
CXorf38	1.154	0.000521	0.00429
RBM47	1.309	0.000556	0.00454
BEST1	1.234	0.000571	0.00465
ANKRD22	1.118	0.000586	0.00475
LAMTOR3	1.339	0.00059	0.00478
PEX11G	1.104	0.000597	0.00483
POLB	1.174	0.000621	0.00499
PLSCR1	1.114	0.000625	0.00502
KLHDC8B	1.119	0.000661	0.00528
CTSS	1.326	0.000668	0.00532
COA5	1.173	0.000674	0.00535
TSPAN3	1.113	0.000702	0.00555
CCDC186	1.12	0.000709	0.00558
HPF1	1.107	0.00071	0.00558
PTPN2	1.113	0.00071	0.00559
USP3	1.165	0.000713	0.0056
METTL25	1.157	0.000714	0.00561
KIAA0319L	1.108	0.000733	0.00573
TMEM45B	1.141	0.000756	0.00588
RAF1	1.194	0.000817	0.00626
COL4A3BP	1.194	0.00084	0.00638
STARD7	1.139	0.000842	0.00639
RPL34	1.341	0.000847	0.00642
OSTM1	1.374	0.00085	0.00643
HCAR3	1.115	0.000879	0.00663
ZNF816	1.26	0.000892	0.00671
OXER1	1.104	0.000893	0.00671
ANKRD49	1.364	0.000904	0.00677
SLC22A15	1.241	0.000908	0.00679
SEC22B	1.18	0.000911	0.00681
S100P	1.445	0.000916	0.00684
WTAP	1.168	0.000924	0.00687
FRAT1	1.286	0.000931	0.00691
USP10	1.217	0.000963	0.00714
ENC1	1.132	0.000964	0.00714
ADM	1.223	0.000972	0.00719
C19orf38	1.178	0.000984	0.00726
TRIM23	1.208	0.00101	0.00741
MGAM	1.258	0.00105	0.00769
TGFA	1.184	0.00105	0.0077
JAK1	1.12	0.00109	0.0079
ANAPC4	1.105	0.00109	0.0079
IRAK4	1.17	0.00113	0.00816
NDUFB3	1.113	0.00114	0.00821
SUB1	1.256	0.00115	0.00828
CSE1L	1.101	0.00117	0.00839
PPP1CB	1.463	0.00117	0.00842
CPNE8	1.243	0.00122	0.00872
C7orf25	1.186	0.00125	0.00888
RPS6KA5	1.33	0.00129	0.00918
DHRSX	1.213	0.0013	0.0092
GNG10	1.438	0.00134	0.00946
FAM212B	1.186	0.00135	0.00952
KCNE3	1.15	0.00139	0.00971
MRPS15	1.103	0.0014	0.00973
SYTL3	1.137	0.0014	0.00978
HSPA14	1.155	0.00141	0.00981
DENND1B	1.251	0.00142	0.00986
SIGLEC5	1.115	0.00147	0.0101
STAU2	1.348	0.00147	0.0102
TMA7	1.113	0.00148	0.0102
SETDB2	1.107	0.0015	0.0104
PSMC6	1.344	0.00151	0.0104
PTEN	1.214	0.00154	0.0105
BCAT1	1.185	0.00155	0.0106
MTHFD2	1.236	0.00155	0.0106
BOD1	1.193	0.00157	0.0107
ARFGAP3	1.172	0.00158	0.0107
MCEE	1.189	0.00159	0.0108
CAMLG	1.164	0.0016	0.0109
MTREX	1.123	0.00165	0.0111
RNF24	1.114	0.00166	0.0112
DENND3	1.117	0.00174	0.0116
MTFMT	1.135	0.00174	0.0117
CD53	1.126	0.00176	0.0117
NINJ1	1.111	0.0018	0.012
ZDHHC13	1.183	0.00181	0.0121
RLF	1.103	0.0019	0.0125
SF3B5	1.157	0.0019	0.0126
HCAR2	1.109	0.0019	0.0126
MRPL13	1.173	0.00193	0.0127
C1RL	1.147	0.00197	0.013
ZBED5	1.256	0.00198	0.013
IFIT2	1.272	0.00201	0.0131
TMEM167B	1.364	0.00211	0.0138
ST3GAL6	1.192	0.00213	0.0138
ZNF451	1.125	0.00215	0.0139
PPWD1	1.122	0.00219	0.0141
SLC37A3	1.442	0.00219	0.0141
TXNDC17	1.118	0.00221	0.0142
ARL14EP	1.246	0.00226	0.0145
PSMA4	1.142	0.00227	0.0146
TMEM126A	1.11	0.00232	0.0148
SAR1B	1.282	0.00242	0.0154
HERC5	1.16	0.00244	0.0155
STXBP3	1.33	0.00251	0.0158
HOOK3	1.227	0.00254	0.016
ANKRD46	1.312	0.0026	0.0163
CUL4B	1.232	0.00267	0.0167
CDC40	1.337	0.00267	0.0167
ZNF700	1.141	0.0027	0.0168
TMCC3	1.194	0.0027	0.0168
RPRD1A	1.277	0.0027	0.0168
EFR3A	1.514	0.00274	0.017
CHUK	1.29	0.00275	0.0171
FAR1	1.375	0.00282	0.0175
ARG1	1.409	0.00285	0.0177
DIRC2	1.233	0.00287	0.0177
CREBRF	1.314	0.00291	0.018
THAP6	1.171	0.00294	0.0181
TMED2	1.273	0.003	0.0184
TMF1	1.181	0.003	0.0184
OSBPL9	1.162	0.00304	0.0186
STK4	1.104	0.00309	0.0189
SCLT1	1.138	0.0031	0.0189
SUPT20H	1.151	0.00319	0.0193
RGS19	1.178	0.00319	0.0193
GPBP1	1.295	0.00321	0.0195
SELENOT	1.242	0.00326	0.0197
SSR2	1.177	0.00326	0.0197
XKR8	1.179	0.00327	0.0197
ICOS	1.162	0.00328	0.0198
CRISPLD2	1.11	0.00333	0.02
C22orf39	1.124	0.00335	0.0201
TMEM50B	1.261	0.00339	0.0203
UBE2W	1.159	0.0035	0.0208
RFX2	1.108	0.00352	0.0209
NQO2	1.125	0.00364	0.0215
UBA3	1.189	0.00373	0.0219
GTF2F2	1.187	0.00389	0.0227
GTF2E1	1.289	0.0039	0.0227
MKLN1	1.198	0.00396	0.023
LAMP2	1.184	0.00401	0.0233
RNASE4	1.217	0.0041	0.0237
HSD17B11	1.269	0.00447	0.0256
AIM2	1.105	0.00452	0.0259
B2M	1.184	0.00466	0.0266
RPS10	1.262	0.00473	0.0269
RPL17	1.124	0.00477	0.0271
SERP1	1.276	0.0048	0.0273
PDCD6	1.11	0.00481	0.0273
SRPK1	1.42	0.00481	0.0273
IFNGR2	1.176	0.00498	0.028
HIST1H2AC	1.333	0.00512	0.0286
TMX4	1.188	0.00522	0.0291
MTX3	1.223	0.00529	0.0295
HSDL2	1.356	0.00537	0.0298
ZNF410	1.11	0.00537	0.0298
TMEM126B	1.239	0.00539	0.0299
TBK1	1.273	0.00584	0.032
PDPK1	1.214	0.00594	0.0324
ZC3HAV1	1.145	0.00605	0.0329
SESN1	1.205	0.00607	0.033
TECPR2	1.125	0.00619	0.0336
CLEC2B	1.123	0.00625	0.0338
NFIL3	1.113	0.00627	0.0339
ARV1	1.101	0.00647	0.0348
CALM2	1.196	0.0065	0.0349
TLR8	1.338	0.00656	0.0352
PISD	1.154	0.00677	0.0361
KRBOX4	1.12	0.00707	0.0374
ALOX5AP	1.119	0.00712	0.0376
KLHL12	1.132	0.00713	0.0376
SF3B6	1.1	0.00732	0.0384
RPL13A	1.134	0.00741	0.0388
SRBD1	1.202	0.00745	0.039
SMCHD1	1.453	0.00769	0.0398
BASP1	1.136	0.0078	0.0403
IDH1	1.123	0.00782	0.0403
BTNL3	1.165	0.00784	0.0404
LSM10	1.13	0.00791	0.0407
CUTC	1.16	0.00796	0.0409
ANKRD13A	1.109	0.00816	0.0418
CHD9	1.296	0.00822	0.042
CRLS1	1.258	0.00823	0.0421
BAZ1A	1.523	0.00824	0.0421
YPEL5	1.596	0.00833	0.0424
MXD1	1.278	0.00841	0.0428
KLHL21	1.2	0.00866	0.0439
CSGALNACT2	1.135	0.00876	0.0443
CLK1	1.543	0.00899	0.0453
TMED10	1.142	0.00911	0.0458
ZNF701	1.132	0.00919	0.0461
NOC3L	1.194	0.00954	0.0474
ANKMY2	1.107	0.00975	0.0483
DHX36	1.192	0.00976	0.0483
MRFAP1L1	1.216	0.0098	0.0485
TRMT13	1.366	0.00983	0.0486
STARD3NL	1.257	0.00988	0.0487
RNF141	1.14	0.00995	0.049
LPAR6	1.386	0.0101	0.0496
COQ5	1.161	0.0102	0.0501
OGFRL1	1.265	0.0104	0.051
LXN	1.204	0.0105	0.0515
RGS18	1.78	0.0106	0.0516
HLTF	1.217	0.0106	0.0517
CSGALNACT1	1.11	0.0106	0.0517
RB1CC1	1.535	0.0107	0.052
C1QBP	1.121	0.0109	0.0529
HIBADH	1.212	0.0111	0.0535
QPCT	1.384	0.0111	0.0536
TPK1	1.143	0.0112	0.0539
GSKIP	1.407	0.0113	0.0542
JTB	1.104	0.0114	0.0549
UFM1	1.171	0.0117	0.056
ACYP2	1.176	0.0118	0.0563
STAG2	1.621	0.012	0.0572
FNTA	1.178	0.0121	0.0573
WDFY1	1.422	0.0124	0.0584
ZNF260	1.175	0.0125	0.059
FAM174A	1.292	0.0126	0.0593
TRAT1	1.191	0.0129	0.0603
TRMT1L	1.114	0.0129	0.0607
TMX1	1.619	0.0133	0.0621
CLNS1A	1.154	0.0137	0.0638
TRIB1	1.188	0.0138	0.0641
CRIPT	1.189	0.0138	0.0641
BAZ2B	1.454	0.0139	0.0647
CCZ1B	1.168	0.014	0.0651
PDCD2	1.113	0.0142	0.0656
THAP12	1.343	0.0142	0.0656
PPIL3	1.186	0.0144	0.0666
RWDD1	1.132	0.0145	0.0668
AZI2	1.291	0.0145	0.0668
SEL1L3	1.124	0.0145	0.067
HSP90AA1	1.106	0.0149	0.0686
CEPT1	1.215	0.015	0.0688
EIF3E	1.131	0.0151	0.069
NAB1	1.365	0.0151	0.0691
ARL5A	1.304	0.0152	0.0694
ZC3H15	1.145	0.0155	0.0704
ACTR6	1.3	0.0156	0.0705
UBE2B	1.208	0.0157	0.0709
LSM7	1.103	0.0159	0.0715
PLBD1	1.226	0.0159	0.0715
MX2	1.111	0.0159	0.0715
RPAP3	1.138	0.0161	0.0721
MTERF3	1.121	0.0162	0.0726
HEXB	1.127	0.0163	0.0731
CCDC90B	1.161	0.0164	0.0734
AP5M1	1.215	0.0165	0.0737
SUZ12	1.494	0.0169	0.0752
FIS1	1.129	0.0171	0.0759
CCT2	1.111	0.0174	0.0769
FBXO30	1.299	0.0176	0.0777
IFRD1	1.377	0.0177	0.0779
VAMP7	1.271	0.0178	0.0782
GPR65	1.14	0.0178	0.0782
TTC39B	1.133	0.0178	0.0782
TNFRSF12A	1.12	0.0179	0.0784
BID	1.158	0.018	0.0784
SLC9A6	1.157	0.0182	0.0795
DCP2	1.463	0.0183	0.0795
CRNKL1	1.148	0.0183	0.0795
CLDND1	1.286	0.0184	0.08
DOCK11	1.263	0.0187	0.0809
NACC2	1.106	0.0188	0.0812
GOLT1B	1.176	0.019	0.082
COX7B	1.207	0.0192	0.0825
KANSL2	1.172	0.0194	0.0831
RTN2	1.115	0.0194	0.0834
VEZF1	1.208	0.0198	0.0847
STAG1	1.135	0.0201	0.0857
COMMD8	1.36	0.0202	0.0858
SLC11A1	1.202	0.0202	0.086
GGPS1	1.132	0.0204	0.0865
ELF2	1.371	0.0207	0.0875
MSANTD4	1.252	0.0207	0.0875
CBWD5	1.115	0.0209	0.0879
MYNN	1.276	0.0211	0.0885
SLC35A1	1.33	0.0212	0.0889
OMA1	1.187	0.0213	0.089
CDKN2AIP	1.23	0.0215	0.09
DHRS7	1.142	0.0217	0.0905
EPSTI1	1.114	0.0218	0.0907
WDR36	1.333	0.0219	0.0911
TAF12	1.107	0.022	0.0914
GXYLT1	1.166	0.0221	0.092
PTGS2	1.414	0.0223	0.0926
C1orf52	1.307	0.0224	0.0928
CCDC28A	1.165	0.0229	0.0943
RPGRIP1	1.161	0.0229	0.0943
AP1S2	1.452	0.023	0.0947
TANK	1.222	0.0232	0.0951
AGTPBP1	1.223	0.0237	0.0968
UBE2A	1.212	0.0237	0.0968
CDKN1B	1.255	0.0237	0.0968
CMTM2	1.247	0.0238	0.0972
CASP8	1.185	0.024	0.0977
IFI44L	1.179	0.0242	0.0983
GABARAPL1	1.147	0.0243	0.0987
OSGIN2	1.323	0.0244	0.0989
RPS27	1.181	0.0244	0.0989
HERC4	1.219	0.0245	0.0992
RPL31	1.176	0.0247	0.0998

## Sheet: (B) Dec DEGs
Symbol	FC (ALS/CTL)	P-value	FDR
HCFC1	0.74	9.79e-56	9.62e-52
LILRB1	0.805	9.6e-50	4.71e-46
AHR	0.781	1.32e-44	4.32e-41
AKR1D1	0.868	4.68e-38	9.2e-35
IL18	0.835	6.16e-38	1.01e-34
PPA2	0.768	2.44e-37	3.43e-34
PNPT1	0.828	4.05e-35	4.97e-32
FAM213A	0.787	1.31e-32	1.43e-29
SCRN1	0.772	6.63e-31	6.51e-28
ZNF430	0.832	7.45e-30	6.1e-27
ALPP	0.772	2.7e-29	1.89e-26
FKTN	0.845	4.48e-29	2.93e-26
INIP	0.823	6.71e-29	4.12e-26
SLC44A4	0.845	8.28e-29	4.78e-26
EIF2AK4	0.754	5.07e-28	2.77e-25
HAUS2	0.75	2.84e-27	1.39e-24
SSTR2	0.792	2.2e-26	1.03e-23
C8orf37	0.809	3.01e-26	1.34e-23
SPN	0.806	1.19e-25	5.1e-23
PDCD4	0.848	1.69e-25	6.9e-23
RPL7L1	0.812	2.33e-25	9.15e-23
ZNF362	0.838	2.87e-25	1.09e-22
U2AF2	0.863	4.25e-25	1.49e-22
GJC1	0.878	1.32e-24	4.4e-22
RAX2	0.791	1.35e-24	4.4e-22
SLC16A12	0.867	1.43e-24	4.54e-22
ZNF557	0.723	3.61e-24	1.06e-21
PLA2G2D	0.746	1.03e-23	2.9e-21
HSD17B7	0.782	2.14e-23	5.83e-21
DHFR	0.898	4.48e-23	1.19e-20
CRCP	0.782	6.06e-23	1.51e-20
NUBPL	0.799	6.51e-23	1.56e-20
SBK1	0.778	1.49e-22	3.41e-20
SPTLC1	0.767	1.94e-22	4.34e-20
SHCBP1	0.88	2.04e-22	4.45e-20
DMC1	0.785	2.26e-22	4.83e-20
NLRP8	0.772	2.74e-22	5.61e-20
TMEM267	0.786	7.47e-22	1.5e-19
ESYT1	0.821	8.16e-22	1.6e-19
TAF1C	0.866	1.8e-21	3.4e-19
USP49	0.776	4.98e-21	9.24e-19
OCIAD1	0.827	5.96e-21	1.08e-18
ZNF786	0.781	8.82e-21	1.55e-18
ATP2B4	0.867	9.52e-21	1.61e-18
GPR1	0.753	1.12e-20	1.86e-18
MSN	0.857	2.16e-20	3.53e-18
PPP2R3A	0.764	4.69e-20	7.43e-18
BLZF1	0.794	8.75e-20	1.36e-17
AIRE	0.804	1.24e-19	1.9e-17
GANAB	0.853	2.3e-19	3.48e-17
PPP2R2B	0.807	2.79e-19	4.15e-17
TNFSF14	0.85	5.61e-19	8.05e-17
CBX6	0.853	5.66e-19	8.05e-17
FOXK1	0.859	7.36e-19	1.03e-16
DAPP1	0.837	2.34e-18	3.15e-16
MCM8	0.85	3.12e-18	4.14e-16
CDAN1	0.815	3.37e-18	4.41e-16
S1PR5	0.773	9.06e-18	1.17e-15
IL17RD	0.778	9.16e-18	1.17e-15
DOPEY2	0.766	5.38e-17	6.53e-15
HSPB1	0.822	7.89e-17	9.34e-15
OLIG2	0.741	1.64e-16	1.82e-14
PUM1	0.898	1.88e-16	2.01e-14
CDC25B	0.843	2.83e-16	2.99e-14
ADGRG1	0.761	3.53e-16	3.69e-14
PPP2R1A	0.873	4e-16	4.14e-14
CLSTN1	0.85	4.36e-16	4.38e-14
MCMDC2	0.796	5.41e-16	5.36e-14
DENR	0.815	6.97e-16	6.85e-14
STT3A	0.858	8.92e-16	8.59e-14
AKAP13	0.888	1.57e-15	1.47e-13
VPS41	0.762	1.68e-15	1.56e-13
DTWD2	0.814	2.5e-15	2.25e-13
CREB1	0.854	2.65e-15	2.36e-13
FAM162A	0.789	2.73e-15	2.42e-13
HIPK2	0.792	2.87e-15	2.5e-13
PGAP2	0.867	3.17e-15	2.73e-13
MAGED1	0.852	7.53e-15	6.38e-13
CTSW	0.738	8.24e-15	6.92e-13
LILRB3	0.906	9.48e-15	7.89e-13
LYPD2	0.753	9.57e-15	7.9e-13
FKBP2	0.864	1.12e-14	9.06e-13
SNAPC1	0.753	1.64e-14	1.31e-12
PATE2	0.706	2.08e-14	1.64e-12
GZMM	0.819	2.27e-14	1.77e-12
FAM104B	0.832	3e-14	2.3e-12
ZNF223	0.764	4.5e-14	3.4e-12
SMARCD1	0.902	4.67e-14	3.5e-12
DCLRE1C	0.811	5.33e-14	3.97e-12
INTS3	0.896	5.65e-14	4.14e-12
TPP1	0.865	6.88e-14	4.97e-12
BLOC1S6	0.824	7.04e-14	5.05e-12
PARN	0.861	7.46e-14	5.31e-12
UBE2O	0.78	1.06e-13	7.42e-12
RHBDL2	0.754	1.08e-13	7.5e-12
YRDC	0.821	1.09e-13	7.53e-12
KDM1A	0.877	1.64e-13	1.1e-11
MIGA1	0.79	1.83e-13	1.22e-11
HSP90AB1	0.871	2.03e-13	1.35e-11
DNAJC13	0.863	2.15e-13	1.41e-11
CS	0.85	2.42e-13	1.58e-11
BCR	0.713	2.84e-13	1.84e-11
PSMC5	0.838	3.38e-13	2.17e-11
KANSL3	0.88	3.65e-13	2.33e-11
PIGU	0.87	4.44e-13	2.76e-11
RUNX3	0.861	4.54e-13	2.8e-11
DDB1	0.9	4.67e-13	2.85e-11
MFHAS1	0.812	5.91e-13	3.54e-11
TPRA1	0.788	6.7e-13	3.99e-11
ATG10	0.832	9.13e-13	5.3e-11
CKB	0.815	1.04e-12	6e-11
CACNG6	0.762	1.59e-12	9e-11
ZNF669	0.817	1.91e-12	1.07e-10
ITGB7	0.872	2.16e-12	1.19e-10
SMIM14	0.861	2.34e-12	1.28e-10
CLUH	0.812	2.41e-12	1.31e-10
CALR	0.813	2.53e-12	1.37e-10
SELENON	0.856	2.78e-12	1.47e-10
PIAS4	0.886	3.28e-12	1.72e-10
MYO18A	0.804	3.5e-12	1.83e-10
GALNT6	0.845	3.63e-12	1.88e-10
STRIP2	0.766	4.03e-12	2.05e-10
PDLIM1	0.843	4.6e-12	2.3e-10
ZFP42	0.823	5.68e-12	2.82e-10
SMARCC2	0.845	7.11e-12	3.46e-10
SPTAN1	0.807	7.32e-12	3.52e-10
IL10	0.812	9.81e-12	4.63e-10
LEP	0.766	2.2e-11	9.97e-10
EXO5	0.823	2.38e-11	1.07e-09
GON4L	0.857	2.84e-11	1.26e-09
ACP7	0.85	2.89e-11	1.28e-09
RAD23A	0.867	3.32e-11	1.46e-09
FXYD5	0.894	3.42e-11	1.5e-09
ARHGDIA	0.877	4.67e-11	2e-09
DENND6B	0.821	6.25e-11	2.61e-09
SULT1A1	0.855	7.05e-11	2.92e-09
SEMA6B	0.772	7.31e-11	3.01e-09
E2F2	0.795	9.51e-11	3.81e-09
PRPF8	0.878	1.53e-10	6.08e-09
HK1	0.881	1.56e-10	6.17e-09
NRROS	0.844	1.73e-10	6.78e-09
ZBTB4	0.867	2.35e-10	9.12e-09
SP2	0.878	2.84e-10	1.09e-08
TMEM156	0.846	3.38e-10	1.29e-08
DUSP8	0.856	3.78e-10	1.42e-08
PTGS1	0.787	4.59e-10	1.71e-08
TUBA4A	0.788	4.7e-10	1.74e-08
PBX2	0.896	5.7e-10	2.09e-08
AP4B1	0.895	6.18e-10	2.26e-08
IGFL3	0.849	6.26e-10	2.28e-08
NUP62	0.906	6.4e-10	2.32e-08
CFL1	0.901	6.54e-10	2.36e-08
ALDH8A1	0.825	6.79e-10	2.43e-08
HSCB	0.843	6.97e-10	2.48e-08
MGMT	0.843	8.02e-10	2.83e-08
IGF2BP2	0.828	8.36e-10	2.93e-08
TUBA1B	0.905	8.54e-10	2.98e-08
PPRC1	0.805	9.04e-10	3.15e-08
EIF4G1	0.848	9.82e-10	3.37e-08
LARP1	0.863	9.9e-10	3.39e-08
ZNF682	0.739	1.02e-09	3.47e-08
IL2RB	0.756	1.04e-09	3.53e-08
SF3B4	0.903	1.1e-09	3.72e-08
LRRC47	0.877	1.24e-09	4.15e-08
TTN	0.851	1.82e-09	5.99e-08
CPSF3	0.899	1.85e-09	6.07e-08
FCAR	0.849	2.02e-09	6.58e-08
SLC1A5	0.809	2.05e-09	6.65e-08
LLGL1	0.888	2.38e-09	7.68e-08
PTBP1	0.908	2.52e-09	8.13e-08
SLC4A5	0.783	2.62e-09	8.4e-08
ADGRG5	0.761	2.69e-09	8.59e-08
FAM102A	0.844	2.8e-09	8.88e-08
LFNG	0.893	2.84e-09	8.95e-08
CSF2RA	0.831	2.98e-09	9.27e-08
CLDN14	0.884	2.98e-09	9.27e-08
NME2	0.799	3.51e-09	1.08e-07
SETD1A	0.88	4.16e-09	1.27e-07
SLC38A5	0.796	4.16e-09	1.27e-07
RHBDF2	0.866	4.69e-09	1.42e-07
GRAP2	0.826	4.88e-09	1.47e-07
TRERF1	0.893	4.9e-09	1.47e-07
CTNNA1	0.895	5.14e-09	1.53e-07
SYVN1	0.896	5.35e-09	1.59e-07
GSE1	0.897	5.48e-09	1.62e-07
SYAP1	0.793	6.73e-09	1.94e-07
OSBP2	0.757	7.08e-09	2.03e-07
N4BP2	0.844	8.36e-09	2.36e-07
IRF2BP1	0.86	8.4e-09	2.36e-07
SRRM2	0.844	8.4e-09	2.36e-07
LGALS12	0.868	8.57e-09	2.4e-07
ZNF773	0.852	8.73e-09	2.43e-07
CISH	0.87	9.07e-09	2.52e-07
RFTN1	0.887	9.82e-09	2.71e-07
ARHGAP17	0.902	1.02e-08	2.8e-07
GP1BA	0.874	1.02e-08	2.8e-07
IRX3	0.823	1.06e-08	2.9e-07
RAVER1	0.884	1.26e-08	3.4e-07
HIGD2A	0.902	1.26e-08	3.4e-07
NR1D1	0.808	1.31e-08	3.51e-07
SIN3A	0.885	1.33e-08	3.56e-07
CD3E	0.839	1.37e-08	3.64e-07
IL5RA	0.879	1.67e-08	4.39e-07
EVI5	0.793	1.76e-08	4.62e-07
SLC43A3	0.886	1.85e-08	4.78e-07
ERAL1	0.886	1.92e-08	4.96e-07
EIF2AK1	0.892	1.96e-08	5.05e-07
EID2B	0.831	2.7e-08	6.89e-07
RNF44	0.866	2.72e-08	6.93e-07
DNMT1	0.886	3.16e-08	7.89e-07
VAMP2	0.868	3.9e-08	9.66e-07
CD4	0.809	4.23e-08	1.04e-06
PCDHB9	0.751	4.38e-08	1.07e-06
SCAF4	0.879	4.42e-08	1.08e-06
CCL23	0.808	4.61e-08	1.12e-06
GTPBP3	0.894	5.37e-08	1.3e-06
TNPO2	0.893	5.66e-08	1.36e-06
VTI1B	0.854	5.72e-08	1.37e-06
TSPOAP1	0.803	6.13e-08	1.46e-06
PLVAP	0.832	7.32e-08	1.71e-06
AGAP3	0.895	7.56e-08	1.75e-06
RASGRP2	0.898	8e-08	1.84e-06
CKAP5	0.851	8.07e-08	1.85e-06
ADGRE1	0.851	8.34e-08	1.91e-06
AAAS	0.878	1.02e-07	2.28e-06
TBC1D10B	0.852	1.11e-07	2.46e-06
ACO1	0.892	1.12e-07	2.5e-06
FKBP8	0.82	1.13e-07	2.51e-06
NAPSA	0.838	1.19e-07	2.62e-06
ZNF652	0.76	1.22e-07	2.69e-06
CFAP74	0.803	1.29e-07	2.82e-06
MAGT1	0.885	1.34e-07	2.9e-06
TTYH3	0.898	1.47e-07	3.17e-06
RELB	0.901	1.52e-07	3.26e-06
PACS1	0.855	1.62e-07	3.44e-06
LRRC8A	0.888	1.76e-07	3.74e-06
PPM1K	0.856	1.79e-07	3.78e-06
WDR4	0.905	1.97e-07	4.14e-06
RPAP1	0.873	2.11e-07	4.39e-06
SNX29	0.891	2.25e-07	4.65e-06
SH3BP1	0.861	2.26e-07	4.65e-06
MSH6	0.875	2.28e-07	4.68e-06
SSBP3	0.852	2.43e-07	4.98e-06
RNF10	0.824	2.62e-07	5.34e-06
TOB2	0.896	2.66e-07	5.38e-06
CCDC86	0.876	2.66e-07	5.38e-06
ZSWIM4	0.902	2.71e-07	5.47e-06
TRIM58	0.794	2.89e-07	5.81e-06
SLC4A1	0.785	2.94e-07	5.89e-06
LDHB	0.841	3.14e-07	6.24e-06
SLC25A23	0.848	3.45e-07	6.85e-06
EXOSC10	0.845	3.57e-07	7.05e-06
IDO1	0.779	3.67e-07	7.23e-06
BOLA2	0.829	3.76e-07	7.38e-06
TOP3A	0.884	3.88e-07	7.56e-06
MSL2	0.844	4.05e-07	7.83e-06
ENG	0.877	4.05e-07	7.83e-06
SHPK	0.764	4.28e-07	8.21e-06
SLC48A1	0.838	4.32e-07	8.26e-06
NDUFAF7	0.818	4.5e-07	8.55e-06
FBXO7	0.861	4.95e-07	9.36e-06
RTF1	0.819	5.97e-07	1.11e-05
ZNF14	0.831	6.03e-07	1.12e-05
SYT15	0.892	6.27e-07	1.16e-05
PPARGC1B	0.868	6.28e-07	1.16e-05
GIPC1	0.884	6.31e-07	1.16e-05
MBD4	0.787	6.41e-07	1.18e-05
CSF1R	0.857	6.53e-07	1.2e-05
TNS1	0.809	6.99e-07	1.27e-05
ALAS2	0.813	7.03e-07	1.27e-05
WDR74	0.741	8.04e-07	1.45e-05
AHDC1	0.879	8.27e-07	1.48e-05
ISYNA1	0.884	8.77e-07	1.57e-05
H1F0	0.828	8.84e-07	1.58e-05
ATP8B2	0.887	9.55e-07	1.7e-05
GIT1	0.901	1.05e-06	1.85e-05
AGO2	0.879	1.1e-06	1.93e-05
ACAD10	0.906	1.1e-06	1.93e-05
SF3A2	0.866	1.22e-06	2.11e-05
LY9	0.89	1.33e-06	2.25e-05
LAS1L	0.849	1.33e-06	2.25e-05
KRI1	0.891	1.34e-06	2.26e-05
ECPAS	0.869	1.45e-06	2.43e-05
PBX1	0.872	1.8e-06	3e-05
ZFHX3	0.834	1.82e-06	3.03e-05
APOBEC3C	0.884	1.92e-06	3.18e-05
INTS9	0.882	1.93e-06	3.19e-05
BLVRB	0.819	1.95e-06	3.21e-05
NREP	0.892	2.13e-06	3.49e-05
ZBTB40	0.814	2.13e-06	3.49e-05
LENG8	0.862	2.15e-06	3.52e-05
DROSHA	0.896	2.22e-06	3.61e-05
ELAVL3	0.739	2.33e-06	3.78e-05
IL2RG	0.859	2.35e-06	3.81e-05
HES6	0.868	2.48e-06	4e-05
STIM1	0.889	2.51e-06	4.05e-05
TCEAL3	0.89	2.52e-06	4.05e-05
ELOA	0.882	2.64e-06	4.23e-05
MAN2B2	0.905	2.77e-06	4.41e-05
OR11A1	0.877	2.94e-06	4.66e-05
XRCC2	0.873	3.23e-06	5.08e-05
ZNF346	0.871	3.25e-06	5.09e-05
TMEM17	0.894	3.48e-06	5.46e-05
BCL9L	0.861	3.8e-06	5.9e-05
CBLB	0.9	3.87e-06	6e-05
EIF2B4	0.886	4.08e-06	6.3e-05
MED12	0.894	4.1e-06	6.32e-05
PTGDS	0.809	4.23e-06	6.5e-05
EZR	0.908	4.59e-06	7.03e-05
WHAMM	0.9	4.61e-06	7.04e-05
SLAMF6	0.908	5.03e-06	7.63e-05
SLC4A8	0.781	5.1e-06	7.71e-05
POLR3C	0.904	5.17e-06	7.81e-05
ROPN1B	0.81	5.25e-06	7.91e-05
NOP56	0.865	5.34e-06	8.03e-05
ELP3	0.895	5.65e-06	8.48e-05
IPP	0.838	6.01e-06	8.96e-05
LUZP1	0.869	6.31e-06	9.38e-05
RPRD2	0.878	6.37e-06	9.46e-05
GNE	0.884	6.56e-06	9.73e-05
DPAGT1	0.871	6.62e-06	9.81e-05
AGAP1	0.878	7.06e-06	0.000104
SPRYD3	0.764	7.28e-06	0.000107
MED13L	0.864	7.65e-06	0.000112
FGD2	0.894	8.39e-06	0.000122
HNRNPUL2	0.789	8.51e-06	0.000123
NMUR1	0.881	8.78e-06	0.000126
HIST1H1C	0.86	9.38e-06	0.000134
POFUT1	0.845	9.41e-06	0.000134
SPOCD1	0.857	9.69e-06	0.000138
BDKRB1	0.839	9.84e-06	0.000139
CLOCK	0.874	1.12e-05	0.000157
SPON2	0.853	1.14e-05	0.000159
NPRL3	0.753	1.26e-05	0.000173
SFMBT2	0.791	1.26e-05	0.000172
LMOD3	0.854	1.33e-05	0.000181
STAR	0.851	1.53e-05	0.000205
AFAP1	0.86	1.57e-05	0.000209
NOTCH2NL	0.905	1.57e-05	0.000209
PDCD7	0.902	1.57e-05	0.000209
SOX8	0.908	1.74e-05	0.00023
ZNF580	0.892	1.75e-05	0.000231
DPYSL2	0.843	1.81e-05	0.000238
JUP	0.829	1.82e-05	0.00024
CDKN2AIPNL	0.842	1.84e-05	0.00024
POU2F2	0.872	1.97e-05	0.000255
FAM153B	0.816	1.97e-05	0.000255
PHLDB1	0.836	2e-05	0.00026
CCAR2	0.904	2.12e-05	0.000274
ZNF626	0.88	2.43e-05	0.00031
CD99L2	0.875	2.44e-05	0.000311
NOL10	0.719	2.48e-05	0.000315
KCNJ10	0.881	2.52e-05	0.000319
PI4KA	0.888	2.56e-05	0.000324
TGFB1I1	0.89	2.68e-05	0.000338
GCN1	0.835	2.74e-05	0.000345
WDR17	0.876	2.9e-05	0.000363
TIAF1	0.856	3.13e-05	0.000388
TCF3	0.882	3.15e-05	0.000391
C1orf116	0.903	3.18e-05	0.000394
TIAM1	0.899	3.27e-05	0.000404
SLITRK1	0.855	3.3e-05	0.000407
SRC	0.87	3.4e-05	0.000417
TDRD1	0.828	3.56e-05	0.000435
PRAG1	0.905	3.58e-05	0.000436
PELP1	0.839	3.68e-05	0.000447
UBAP2	0.885	3.73e-05	0.000452
TYW1	0.855	3.94e-05	0.000476
CRYBG1	0.895	3.96e-05	0.000478
MAP1S	0.866	4.23e-05	0.000507
COPG2	0.899	4.41e-05	0.000524
FKBP14	0.881	4.41e-05	0.000524
GYS1	0.903	4.51e-05	0.000535
ADORA3	0.887	4.59e-05	0.000542
FAXDC2	0.81	4.86e-05	0.000571
PLAGL2	0.866	4.89e-05	0.000574
CDKN1C	0.87	5.24e-05	0.000608
MLLT6	0.867	5.34e-05	0.000619
CHST14	0.887	5.44e-05	0.00063
P2RY2	0.884	5.53e-05	0.000639
TRRAP	0.881	5.59e-05	0.000644
MYOF	0.796	6.01e-05	0.000689
SOGA1	0.903	6.05e-05	0.000692
CTSF	0.904	6.12e-05	0.000699
GOLIM4	0.894	6.37e-05	0.000724
UBE2G2	0.866	6.48e-05	0.000734
ACP2	0.904	6.66e-05	0.00075
METTL21A	0.852	6.83e-05	0.000766
TTYH1	0.879	6.94e-05	0.000778
MAP2K7	0.882	6.96e-05	0.000779
EHMT2	0.906	7.01e-05	0.000783
TMOD1	0.847	7.24e-05	0.000803
TMEM241	0.83	7.44e-05	0.000823
GRINA	0.863	7.76e-05	0.000856
TSPAN5	0.884	7.85e-05	0.000865
NDUFA3	0.907	8.04e-05	0.000883
CORO7	0.902	8.07e-05	0.000883
LRRK1	0.905	8.48e-05	0.000924
ALOX15	0.895	8.52e-05	0.000927
TGFBR3	0.891	9.69e-05	0.00104
CDCP1	0.893	9.71e-05	0.00104
FHIT	0.89	9.79e-05	0.00105
ALG9	0.909	9.97e-05	0.00106
KIAA0100	0.864	0.000101	0.00107
PLA2G16	0.901	0.000105	0.00111
GSTP1	0.861	0.00011	0.00116
FAHD2A	0.899	0.000112	0.00117
PIGX	0.901	0.000115	0.0012
BYSL	0.906	0.000116	0.00121
SOX12	0.874	0.000118	0.00122
TTC25	0.879	0.000118	0.00122
CNDP2	0.9	0.000121	0.00125
ITGB5	0.873	0.000122	0.00126
ESAM	0.871	0.000134	0.00136
FOSB	0.865	0.000134	0.00136
CDC14C	0.888	0.000136	0.00138
RRBP1	0.843	0.000144	0.00145
NOL6	0.868	0.000145	0.00145
DDX19A	0.873	0.000146	0.00146
BACE2	0.894	0.000147	0.00147
TSHZ2	0.884	0.000149	0.00149
HEMGN	0.85	0.000152	0.00152
CAPN1	0.868	0.000156	0.00155
POLD1	0.909	0.000157	0.00156
FBXO44	0.905	0.00016	0.00158
MSTO1	0.894	0.000164	0.00162
DNAJB2	0.898	0.000165	0.00163
CD22	0.904	0.000181	0.00177
CARNS1	0.831	0.000181	0.00177
ZNF483	0.883	0.000183	0.00179
UBE2H	0.833	0.000184	0.00179
PABPC3	0.887	0.00019	0.00184
VAC14	0.893	0.000193	0.00187
GAS7	0.887	0.000202	0.00194
DDHD1	0.904	0.000202	0.00194
KHSRP	0.835	0.000211	0.00201
LAIR2	0.873	0.000219	0.00208
RBM3	0.89	0.00023	0.00217
OGDH	0.858	0.000248	0.00232
BAG3	0.878	0.000252	0.00235
PRF1	0.784	0.000253	0.00237
DCAF11	0.834	0.000253	0.00237
PITRM1	0.885	0.000269	0.00249
SPNS3	0.908	0.000273	0.00252
CCNT2	0.816	0.000275	0.00254
OR2T12	0.9	0.000279	0.00257
RBM6	0.823	0.000279	0.00256
TFF3	0.862	0.000281	0.00258
ABCA3	0.892	0.000285	0.00261
TRPM2	0.896	0.000298	0.00272
TMEM89	0.903	0.0003	0.00274
TNFRSF9	0.831	0.000304	0.00277
PDE4C	0.874	0.000316	0.00286
PNPLA2	0.902	0.000321	0.0029
VPS52	0.904	0.000322	0.0029
DHRS3	0.886	0.000327	0.00294
AP2A1	0.899	0.000333	0.00299
CATSPER2	0.783	0.000336	0.00301
RTN1	0.861	0.000349	0.00311
GEMIN4	0.847	0.00035	0.00311
ACTN4	0.884	0.000355	0.00315
KLRD1	0.895	0.000362	0.0032
GIMAP8	0.862	0.000362	0.0032
SMOX	0.782	0.000364	0.00322
SH3GL1	0.835	0.000372	0.00328
ZNF146	0.901	0.000375	0.00329
TXK	0.901	0.000383	0.00335
MMAB	0.863	0.000391	0.0034
KIR2DL1	0.838	0.000396	0.00343
ZYX	0.891	0.000404	0.00349
NCAPD2	0.873	0.000415	0.00358
GIMAP1	0.813	0.000422	0.00363
PPDPF	0.894	0.000423	0.00363
PPME1	0.893	0.000423	0.00363
LDLR	0.807	0.000427	0.00366
GYPE	0.844	0.000435	0.00371
CDC27	0.864	0.000438	0.00374
SERPINE2	0.903	0.000441	0.00374
GSPT1	0.87	0.000448	0.00379
CYP2S1	0.891	0.000462	0.00389
MAP7D1	0.907	0.000468	0.00394
SLC29A1	0.827	0.000483	0.00403
KRT3	0.834	0.000489	0.00407
PHAX	0.898	0.000502	0.00416
HSPA4	0.831	0.000513	0.00425
CEBPE	0.774	0.000514	0.00425
MYO3B	0.898	0.00052	0.00428
FEM1A	0.909	0.000522	0.00429
ANP32A	0.856	0.000533	0.00437
TSPAN1	0.873	0.000546	0.00447
GNA11	0.886	0.000547	0.00448
ABI3	0.812	0.000551	0.0045
HDAC6	0.878	0.000552	0.00451
GNA14	0.908	0.000567	0.00462
IL21R	0.843	0.000577	0.00469
NFATC1	0.878	0.000601	0.00485
PRPF19	0.85	0.000608	0.0049
BOP1	0.845	0.00061	0.00491
KIAA1671	0.902	0.00063	0.00505
SUN2	0.856	0.000636	0.0051
HIVEP3	0.88	0.00064	0.00513
SMIM24	0.863	0.000645	0.00516
FAM46C	0.865	0.000667	0.00532
SEC61G	0.897	0.000668	0.00532
GLG1	0.852	0.000672	0.00534
FASN	0.907	0.00068	0.00539
PPID	0.853	0.0007	0.00553
PARP1	0.906	0.000701	0.00554
RBBP4	0.877	0.000707	0.00558
MCOLN1	0.895	0.000719	0.00564
CYP4F22	0.876	0.000719	0.00564
AKR7A3	0.897	0.000754	0.00587
IFIT1B	0.868	0.00076	0.00591
MUC6	0.81	0.000776	0.00599
RAB1B	0.888	0.000789	0.00609
PTMS	0.888	0.000796	0.00614
TBC1D32	0.813	0.000804	0.00619
SYNJ2	0.876	0.000819	0.00627
LAT	0.874	0.000831	0.00634
SLC2A6	0.877	0.000836	0.00638
TNFAIP8L1	0.86	0.000843	0.0064
PNKD	0.866	0.00085	0.00643
COQ8B	0.899	0.000862	0.00651
NDUFB10	0.874	0.000882	0.00664
TNIP3	0.906	0.000897	0.00674
BAMBI	0.876	0.000906	0.00678
TNFSF15	0.834	0.00092	0.00685
FAM193A	0.888	0.000924	0.00687
MCM3	0.899	0.000971	0.00718
CASZ1	0.888	0.000976	0.00721
HYOU1	0.876	0.000992	0.00732
CD160	0.868	0.00101	0.00745
SELP	0.881	0.00101	0.00744
ESPN	0.853	0.00106	0.00772
KIAA1109	0.906	0.00107	0.00782
PRSS33	0.618	0.00107	0.00779
MCM3AP	0.876	0.00109	0.0079
PTGDR2	0.744	0.00111	0.00806
CCDC92	0.879	0.00111	0.00805
TCL1B	0.86	0.00114	0.00822
RBPMS2	0.867	0.00115	0.00828
ADGRL1	0.862	0.00115	0.00827
TPGS2	0.896	0.00118	0.00846
TCAF1	0.877	0.00121	0.00864
DDX51	0.8	0.00123	0.0088
OLIG1	0.9	0.00128	0.00907
PIK3R2	0.827	0.00131	0.0093
NRGN	0.821	0.00131	0.00926
ALDH6A1	0.901	0.00136	0.00956
SPOCK2	0.894	0.00136	0.00955
ABCC3	0.835	0.00137	0.0096
KRT1	0.833	0.00138	0.00964
UQCR10	0.875	0.00139	0.00971
RUNDC3A	0.863	0.00144	0.00998
SPTBN1	0.887	0.00144	0.00996
ACRBP	0.907	0.00145	0.01
TARS	0.907	0.00148	0.0102
PDZK1IP1	0.881	0.00152	0.0104
METTL26	0.883	0.00153	0.0105
SELENBP1	0.827	0.00154	0.0105
GPR146	0.898	0.00159	0.0108
MPL	0.898	0.00162	0.011
PCYOX1	0.798	0.00162	0.011
PRSS57	0.905	0.00164	0.0111
JHY	0.859	0.00165	0.0111
YARS	0.851	0.00165	0.0111
ZNF385A	0.902	0.00173	0.0116
TDP1	0.851	0.00173	0.0116
PRRC2A	0.887	0.00176	0.0117
SCRIB	0.8	0.0018	0.012
ZNF563	0.859	0.00182	0.0121
FAM110A	0.874	0.00182	0.0121
ASB1	0.82	0.00184	0.0122
PFAS	0.823	0.00193	0.0127
TXLNA	0.852	0.00194	0.0128
FOXP1	0.869	0.00199	0.013
PDGFRB	0.9	0.002	0.0131
DCAKD	0.869	0.00202	0.0132
XPO7	0.853	0.00204	0.0133
DMTN	0.827	0.00205	0.0134
WDR89	0.821	0.0021	0.0137
DDX27	0.808	0.00219	0.0142
PRKD2	0.878	0.00221	0.0142
FCRL6	0.897	0.00226	0.0145
BCL2L1	0.907	0.00231	0.0148
GOT2	0.889	0.00234	0.015
MTHFR	0.844	0.00235	0.015
IDUA	0.903	0.00235	0.015
DFFA	0.867	0.00236	0.015
PRCC	0.905	0.00238	0.0152
GYPB	0.851	0.00276	0.0171
POLR2A	0.859	0.00277	0.0172
SARS	0.863	0.00295	0.0182
BSG	0.899	0.00298	0.0183
ZDHHC14	0.884	0.0031	0.0189
PITPNB	0.905	0.00312	0.019
SEM1	0.895	0.00313	0.019
GFOD1	0.776	0.00314	0.0191
METTL16	0.843	0.00315	0.0192
PYROXD2	0.893	0.0032	0.0194
CACNA1D	0.877	0.00329	0.0198
PDPR	0.876	0.00329	0.0198
AP2B1	0.869	0.00334	0.02
NUP93	0.866	0.00335	0.0201
FTO	0.886	0.0034	0.0203
CD248	0.862	0.00343	0.0205
CTDSPL	0.839	0.00348	0.0207
GATA1	0.882	0.0035	0.0208
DPYSL5	0.783	0.00351	0.0208
SNTB1	0.893	0.0036	0.0213
EEF2K	0.88	0.00368	0.0217
FBP1	0.896	0.0037	0.0218
DOK2	0.845	0.00371	0.0218
NFIC	0.858	0.00376	0.0221
NKG7	0.865	0.00379	0.0222
SMARCA4	0.866	0.00384	0.0225
EPB42	0.893	0.00384	0.0224
SLC35E1	0.76	0.00385	0.0225
RAB3IL1	0.817	0.004	0.0232
GMPPB	0.877	0.00402	0.0233
SLC7A1	0.908	0.00405	0.0235
ASCC2	0.828	0.00412	0.0238
GTSF1	0.83	0.00428	0.0246
YY1AP1	0.885	0.00429	0.0246
PLAA	0.89	0.0043	0.0247
BIN2	0.884	0.00443	0.0254
FOXJ2	0.892	0.0046	0.0263
SSRP1	0.883	0.00463	0.0264
TMEM176B	0.891	0.00465	0.0265
FASTK	0.844	0.00469	0.0267
GTF2F1	0.89	0.00471	0.0268
ZNF598	0.874	0.00482	0.0273
UBQLN4	0.849	0.00496	0.028
CARM1	0.825	0.00497	0.028
RPS6KA2	0.895	0.00504	0.0283
ZC3H18	0.847	0.00508	0.0284
GRIPAP1	0.862	0.00511	0.0286
NRSN2	0.889	0.00513	0.0286
SLC6A8	0.769	0.00515	0.0287
PSME3	0.888	0.00524	0.0292
CRAT	0.894	0.00543	0.03
HLA-G	0.829	0.00563	0.031
SLC9A4	0.902	0.00564	0.031
ZNF577	0.836	0.0057	0.0313
FECH	0.878	0.00571	0.0314
PLIN5	0.857	0.00585	0.032
RALGDS	0.876	0.00607	0.033
RASSF6	0.901	0.00626	0.0339
GABARAP	0.889	0.00633	0.0342
CLDN5	0.871	0.00643	0.0346
SEC16A	0.899	0.00664	0.0356
PIEZO1	0.853	0.00667	0.0356
E2F6	0.859	0.00667	0.0356
NDUFS2	0.887	0.00669	0.0357
HEXDC	0.891	0.00684	0.0364
KANSL1	0.878	0.00703	0.0372
ITGAL	0.84	0.00704	0.0372
MFSD11	0.828	0.00723	0.0381
RAD51	0.792	0.00738	0.0387
AARS	0.846	0.00763	0.0396
VPS11	0.876	0.0079	0.0407
CBX3	0.767	0.00808	0.0415
RBM38	0.874	0.0083	0.0423
NEIL2	0.905	0.00838	0.0427
C21orf58	0.837	0.00863	0.0437
GCDH	0.896	0.00863	0.0437
ALOX12	0.909	0.00904	0.0455
ZMIZ2	0.831	0.00923	0.0462
STPG3	0.909	0.00927	0.0464
NCR3	0.808	0.00929	0.0464
CAPN5	0.854	0.00933	0.0466
SEC31A	0.851	0.00938	0.0468
TUBB4A	0.89	0.0094	0.0469
KCTD11	0.893	0.00956	0.0476
ERBB2	0.765	0.00966	0.048
IMMT	0.884	0.00973	0.0483
THOC2	0.841	0.00987	0.0487
SCAMP3	0.859	0.0101	0.0495
NCKAP5L	0.894	0.0103	0.0505
TTC7B	0.884	0.0105	0.0511
GCC1	0.892	0.0109	0.0529
IL18BP	0.849	0.0111	0.0536
KCNH6	0.855	0.0112	0.054
FAM104A	0.863	0.0112	0.054
RCC2	0.898	0.0114	0.0545
CTSB	0.867	0.0115	0.0553
FLNA	0.905	0.0115	0.0551
DUSP14	0.89	0.0116	0.0555
SIDT2	0.839	0.0116	0.0555
RBM14	0.883	0.0116	0.0554
AOC1	0.886	0.0119	0.0566
NAT6	0.905	0.0121	0.0573
DAB2	0.849	0.0121	0.0573
TSC1	0.885	0.0122	0.0579
PRR5	0.894	0.0127	0.0595
CNPPD1	0.906	0.0128	0.0602
DMWD	0.886	0.0128	0.06
FLNB	0.865	0.0134	0.0624
TRIM28	0.904	0.0139	0.0644
NCOR2	0.874	0.0143	0.0662
TRAPPC9	0.873	0.0143	0.0661
UBXN2A	0.848	0.0143	0.066
SLC41A1	0.899	0.0146	0.0674
CLIC3	0.761	0.015	0.0686
NFYB	0.865	0.015	0.0686
GCAT	0.883	0.015	0.0686
NR3C1	0.9	0.0152	0.0695
ZNF69	0.864	0.0154	0.0702
UBL7	0.893	0.0154	0.0702
EPB41	0.906	0.0156	0.0708
PRAF2	0.896	0.0157	0.0708
TBC1D13	0.907	0.0158	0.0711
HDGF	0.872	0.0159	0.0714
AGO1	0.888	0.016	0.0717
ARL4A	0.893	0.0163	0.073
ZNF275	0.868	0.0165	0.0735
PAF1	0.827	0.0167	0.0742
FBXO46	0.901	0.017	0.0754
CTBP2	0.864	0.0172	0.076
WNK1	0.874	0.0174	0.0769
SYMPK	0.852	0.0174	0.0769
NCKIPSD	0.885	0.0179	0.0784
KIR3DL3	0.906	0.0186	0.0806
SETBP1	0.899	0.0191	0.0822
HLA-DRB3	0.851	0.0192	0.0827
ADH4	0.817	0.0195	0.0836
NMT2	0.879	0.0195	0.0834
CDH9	0.847	0.0199	0.0852
DHX8	0.907	0.02	0.0854
BIRC3	0.849	0.0203	0.0863
GSTM2	0.888	0.0203	0.0861
MAST2	0.89	0.0204	0.0865
FUS	0.895	0.0205	0.087
SF3B3	0.834	0.0206	0.087
ALG3	0.873	0.0207	0.0875
PMEPA1	0.9	0.0209	0.088
TMEM131L	0.897	0.0209	0.0879
CD244	0.89	0.021	0.0883
SLC35C2	0.899	0.0212	0.089
FXR2	0.848	0.0213	0.089
ZFYVE1	0.899	0.0214	0.0897
GNL3L	0.883	0.0214	0.0894
COLQ	0.817	0.0218	0.0908
ADRA2A	0.881	0.0221	0.092
CAMK1	0.883	0.0221	0.0919
CD68	0.891	0.0223	0.0926
TTC31	0.903	0.0224	0.093
FAM118A	0.901	0.0224	0.0928
RNF165	0.701	0.0225	0.0931
AP1M1	0.859	0.0225	0.093
VSTM1	0.903	0.0227	0.0936
MMS19	0.896	0.023	0.0947
FBXW9	0.907	0.0232	0.0951
PPP6R1	0.893	0.0232	0.0951
VAT1	0.895	0.0236	0.0966
ZNF683	0.822	0.0236	0.0966
KLRF1	0.903	0.0237	0.0968
CLC	0.9	0.024	0.0979
PAPD5	0.88	0.0242	0.0983
IVD	0.898	0.0246	0.0995
COASY	0.892	0.0246	0.0995
ACCS	0.866	0.0246	0.0994
VPS13C	0.748	0.0247	0.0998
TLN1	0.908	0.0247	0.0996

## Sheet: (C) GO BP Inc
ID	Label	P-value	Symbols
GO:0006614	SRP-dependent cotranslational protein targeting to membrane	4.97249e-09	RPL9|RPS17|RPS6|RPS5|RPS3A|RPL7|RPS15A|RPS9|RPL8|RPL27|RPL15|RPL30|RPL11|RPLP0|RPL35A|RPS29|RPS18|RPL39|RPS4Y1|RPL34|RPS10|RPL17|RPL13A|RPS27|RPL31
GO:0000184	nuclear-transcribed mRNA catabolic process, nonsense-mediated decay	6.55004e-08	RPL9|RPS17|RPS6|RPS5|RPS3A|RPL7|RPS15A|RPS9|RPL8|RPL27|RPL15|RPL30|RPL11|RPLP0|RPL35A|RPS29|RPS18|RPL39|RPS4Y1|RPL34|RPS10|RPL17|RPL13A|EIF3E|DCP2|RPS27|RPL31
GO:0072599	establishment of protein localization to endoplasmic reticulum	7.98159e-08	RPL9|RPS17|RPS6|RPS5|RPS3A|RPL7|RPS15A|RPS9|RPL8|RPL27|RPL15|RPL30|RPL11|RPLP0|RPL35A|RPS29|RPS18|RPL39|RPS4Y1|RPL34|RPS10|RPL17|RPL13A|RPS27|RPL31
GO:0006612	protein targeting to membrane	5.00109e-07	RPL9|RPS17|RPS6|RPS5|RPS3A|ATG3|RPL7|RPS15A|RPS9|RPL8|RPL27|RPL15|RPL30|RPL11|RABGEF1|RPLP0|RPL35A|RPS29|RPS18|ATG4A|RPL39|RPS4Y1|RPL34|SSR2|RPS10|RPL17|RPL13A|FIS1|VAMP7|RPS27|RPL31
GO:0006413	translational initiation	3.01628e-06	RPL9|RPS17|RPS6|EIF3H|RPS5|RPS3A|COPS5|EIF2A|RPL7|RPS15A|RPS9|RPL8|RPL27|RPL15|RPL30|RPL11|RPLP0|RPL35A|RPS29|RPS18|YTHDF3|RPL39|RPS4Y1|RPL34|MTFMT|RPS10|RPL17|RPL13A|EIF3E|RPS27|RPL31
GO:0042119	neutrophil activation	5.89144e-06	MME|MNDA|GLIPR1|SELL|ADGRG3|MCEMP1|FGL2|TNFAIP6|CKAP4|MMP9|BST1|CREG1|EEF1A1|CYSTM1|ARHGAP9|PLAUR|FPR1|ORM1|SERPINB1|CDA|LYZ|RAB31|LRMP|PGLYRP1|S100A8|PSMA2|ACTR10|IL18RAP|VNN1|S100A9|BRI3|MMP25|FCGR3B|ANXA3|PTPRN2|CMTM6|DYNLT1|RAB24|RAB27A|LAMTOR3|CTSS|S100P|MGAM|SIGLEC5|CD53|STXBP3|ARG1|CRISPLD2|LAMP2|B2M|IDH1|YPEL5|QPCT|HSP90AA1|HEXB|CCT2|VAMP7|SLC11A1
GO:0043312	neutrophil degranulation	6.2725e-06	MME|MNDA|GLIPR1|SELL|ADGRG3|MCEMP1|FGL2|TNFAIP6|CKAP4|MMP9|BST1|CREG1|EEF1A1|CYSTM1|ARHGAP9|PLAUR|FPR1|ORM1|SERPINB1|CDA|LYZ|RAB31|LRMP|PGLYRP1|S100A8|PSMA2|ACTR10|VNN1|S100A9|BRI3|MMP25|FCGR3B|ANXA3|PTPRN2|CMTM6|DYNLT1|RAB24|RAB27A|LAMTOR3|CTSS|S100P|MGAM|SIGLEC5|CD53|STXBP3|ARG1|CRISPLD2|LAMP2|B2M|IDH1|YPEL5|QPCT|HSP90AA1|HEXB|CCT2|VAMP7|SLC11A1
GO:0002181	cytoplasmic translation	6.28633e-06	RPL9|RPS3A|RPL7|RPL8|RPL15|RPL30|RPL11|RPLP0|RPL35A|RPS29|RPL26L1|RPL39|HSPA14|RPL17|RWDD1|ZC3H15|RPL31
GO:0002444	myeloid leukocyte mediated immunity	1.05382e-05	MME|MNDA|GLIPR1|SELL|ADGRG3|MCEMP1|FGL2|TNFAIP6|CKAP4|MMP9|BST1|CREG1|EEF1A1|CYSTM1|ARHGAP9|PLAUR|FPR1|ORM1|SERPINB1|CDA|LYZ|RAB31|LRMP|PGLYRP1|S100A8|PSMA2|ACTR10|VNN1|S100A9|BRI3|MMP25|FCGR3B|ANXA3|LAT2|PTPRN2|CMTM6|DYNLT1|RAB24|RAB27A|LAMTOR3|CTSS|S100P|MGAM|IRAK4|SIGLEC5|CD53|STXBP3|ARG1|CRISPLD2|LAMP2|B2M|PDPK1|IDH1|YPEL5|QPCT|HSP90AA1|HEXB|CCT2|VAMP7|SLC11A1
GO:0002275	myeloid cell activation involved in immune response	1.82782e-05	MME|MNDA|GLIPR1|SELL|ADGRG3|MCEMP1|FGL2|TNFAIP6|CKAP4|MMP9|BST1|CREG1|EEF1A1|CYSTM1|ARHGAP9|PLAUR|FPR1|ORM1|SERPINB1|CDA|LYZ|RAB31|LRMP|PGLYRP1|S100A8|PSMA2|ACTR10|VNN1|S100A9|BRI3|MMP25|FCGR3B|ANXA3|LAT2|PTPRN2|CMTM6|DYNLT1|RAB24|RAB27A|LAMTOR3|CTSS|S100P|MGAM|SIGLEC5|CD53|STXBP3|ARG1|CRISPLD2|LAMP2|B2M|PDPK1|IDH1|YPEL5|QPCT|HSP90AA1|HEXB|CCT2|VAMP7|SLC11A1
GO:0019083	viral transcription	2.53495e-05	NUP214|RPL9|RPS17|RPS6|RPS5|RPS3A|RPL7|RPS15A|RPS9|RPL8|RPL27|RPL15|RPL30|RPL11|RPLP0|RPL35A|RPS29|RPS18|SUPT4H1|RPL39|RPS4Y1|RPL34|GTF2F2|RPS10|RPL17|RPL13A|RPS27|RPL31
GO:0002263	cell activation involved in immune response	3.51935e-05	BCL6|MME|CLEC4E|MNDA|GLIPR1|SELL|ADGRG3|MCEMP1|FGL2|TNFAIP6|CKAP4|RPS6|MMP9|BST1|ANXA1|CREG1|EEF1A1|TLR4|CYSTM1|ARHGAP9|ITM2A|PLAUR|FPR1|ORM1|SERPINB1|CDA|LYZ|RAB31|LRMP|PGLYRP1|S100A8|PSMA2|CD28|ACTR10|VNN1|S100A9|BRI3|MMP25|FCGR3B|ANXA3|LAT2|PTPRN2|CMTM6|NBN|DYNLT1|RAB24|RAB27A|LAMTOR3|CTSS|S100P|MGAM|SIGLEC5|CD53|STXBP3|ARG1|CRISPLD2|LAMP2|B2M|PDPK1|IDH1|YPEL5|QPCT|HSP90AA1|HEXB|CCT2|VAMP7|DOC…
GO:0032940	secretion by cell	7.61583e-05	SRGN|MME|CLEC4E|MNDA|TNFSF13B|GLIPR1|SELL|ADGRG3|MCEMP1|FGL2|TNFAIP6|CKAP4|MMP9|BST1|COPS5|NLRP12|CREG1|EEF1A1|TLR4|THBS1|CYSTM1|ARHGAP9|PLAUR|FPR1|ORM1|VMP1|SERPINB1|CDA|LYZ|RAB31|LRMP|PGLYRP1|S100A8|MMRN1|PSMA2|TLR6|ACTR10|VNN1|S100A9|TLR10|DPH3|BRI3|MMP25|FCGR3B|RALB|EXOC6|ANXA3|LAT2|TSG101|ABCA1|CMTM6|DYNLT1|RAB24|CARD16|RAB27A|LAMTOR3|CTSS|SEC22B|S100P|MGAM|SIGLEC5|ARFGAP3|CD53|TMEM167B|CHUK…
GO:0006402	mRNA catabolic process	0.000108067	NUP214|RPL9|PSMA6|RPS17|RPS6|RPS5|LSM1|RPS3A|RPL7|RPS15A|PSMD10|PCID2|RPS9|RPL8|RPL27|RPL15|MYD88|RPL30|RPL11|PSMA2|RPLP0|RPL35A|RNASEL|RPS29|CPEB3|RPS18|YTHDF3|RPL39|RPS4Y1|RPL34|PSMC6|PSMA4|RPS10|RPL17|ZC3HAV1|RPL13A|EIF3E|LSM7|DCP2|SLC11A1|RPS27|RPL31
GO:0045055	regulated exocytosis	0.000130159	SRGN|MME|RAB11FIP1|MNDA|GLIPR1|SELL|ADGRG3|MCEMP1|FGL2|TNFAIP6|CKAP4|MMP9|BST1|CREG1|EEF1A1|THBS1|CYSTM1|ARHGAP9|STX3|STX2|PLAUR|FPR1|ORM1|SERPINB1|CDA|LYZ|RAB31|LRMP|PGLYRP1|S100A8|MMRN1|PSMA2|ACTR10|VNN1|S100A9|BRI3|MMP25|FCGR3B|ANXA3|LAT2|PTPRN2|CMTM6|DYNLT1|RAB24|RAB27A|LAMTOR3|CTSS|S100P|MGAM|SYTL3|SIGLEC5|CD53|STXBP3|ARG1|CRISPLD2|LAMP2|B2M|PDPK1|IDH1|YPEL5|TMED10|QPCT|HSP90AA1|HEXB|CCT2|VA…
GO:0045321	leukocyte activation	0.000290093	BCL6|MME|CLEC4E|MNDA|TNFSF13B|GLIPR1|SELL|ADGRG3|MCEMP1|HLA-DRA|FGL2|TNFAIP6|CKAP4|RPS6|MMP9|BST1|ANXA1|CREG1|EEF1A1|TLR4|TNFSF8|THBS1|CYSTM1|ARHGAP9|ITM2A|SAMSN1|PLAUR|FPR1|PCID2|ORM1|SERPINB1|CDA|PPP2R3C|LYZ|RAB31|LRMP|PGLYRP1|S100A8|PSMA2|CLEC7A|CD28|PPP3CA|MEF2C|CASP3|TLR6|ACTR10|IL18RAP|VNN1|S100A9|IGBP1|BRI3|BMX|MMP25|SKAP2|FCGR3B|ANXA3|LAT2|HSH2D|PDE5A|PTPRN2|CMTM6|NBN|DYNLT1|HLA-DPB1|RAB2…
GO:0072657	protein localization to membrane	0.000557531	RPL9|RAB32|RPS17|RPS6|RPS5|RPS3A|PPFIA1|ATG3|RPL7|LIN7A|RPS15A|PPP2R5A|STX3|RPS9|RPL8|RPL27|RPL15|RAB31|RPL30|RPL11|RABGEF1|RPLP0|RPL35A|IFT20|RILPL2|RPS29|RPS18|RDX|ATG4A|RPL39|RPS4Y1|RPL34|EFR3A|TMED2|SSR2|RPS10|RPL17|PDPK1|RPL13A|FNTA|CRIPT|HSP90AA1|FIS1|BID|CASP8|RPS27|RPL31
GO:0042886	amide transport	0.00100246	SRGN|BCL6|NUP214|RPL9|CLEC4E|RAB11FIP1|RAB32|TNFSF13B|SLU7|RPS17|STX6|RPS6|TOR1A|RPS5|RPS3A|FAM160A2|ANXA1|ABCG1|NLRP12|RABEP1|TLR4|ATG3|RPL7|LIN7A|TBC1D14|RPS15A|IL1RN|HERPUD1|STX3|STX2|PCID2|ORM1|RPS9|SCARB2|RPL8|RPL27|RPL15|LEPROT|RAB31|S100A8|ATP6V1G1|AQP9|RPL30|RPL11|RABGEF1|RPLP0|PPP3CA|STX16|CHMP5|TBC1D15|RPL35A|TLR6|PEX2|S100A9|COG3|TLR10|DPH3|AP3S1|IFT20|RILPL2|WASHC3|SENP2|RAB1A|HMGCR|R…
GO:0043207	response to external biotic stimulus	0.00145007	CLEC4E|IFNGR1|EEF1G|PARP9|ELMOD2|DDX17|TNFSF8|IFIT5|RPS15A|IFI44|CXCR4|SCARB2|PPP2R3C|LYZ|S100A8|MYD88|RPL30|PSMA2|CLEC7A|JCHAIN|MEF2C|CASP3|S100A9|RNASEL|RAB1A|NLRC5|IFNAR1|ADH5|TNFRSF10B|ANXA3|TPT1|ABCA1|JUNB|RPL39|TRIM22|CARD16|PLSCR1|ADM|IFIT2|HERC5|CHUK|ARG1|TMF1|AIM2|B2M|IFNGR2|TBK1|ZC3HAV1|TLR8|DHX36|C1QBP|TRIB1|MX2|SLC11A1|PTGS2|CASP8|IFI44L
GO:0043043	peptide biosynthetic process	0.00167142	NUP214|RPL9|COA1|RPS17|RPS6|RSL24D1|EEF1G|EIF3H|RPS5|RPS3A|COPS5|EEF1A1|EIF2A|RPL7|THBS1|RPS15A|EEF1B2|MRPL3|RPS9|MRPL32|RPL8|PPA1|RPL27|RPL15|HIST1H4H|RPL30|RPL11|MRPS31|RPLP0|CD28|DPH5|PPP3CA|RPL35A|S100A9|DPH3|RPS29|RPL26L1|CPEB3|RPS18|MRPL22|YTHDF3|RPL39|MKNK1|RPS4Y1|KBTBD8|RPL34|ENC1|MRPS15|HSPA14|MTFMT|MRPL13|SELENOT|RPS10|RPL17|SERP1|RPL13A|C1QBP|RWDD1|EIF3E|ZC3H15|MTERF3|RPS27|RPL31
GO:0051234	establishment of localization	0.0018361	SRGN|BCL6|MME|NUP214|SLC31A2|RPL9|CLEC4E|PSMA6|RAB11FIP1|RAB32|MNDA|TNFSF13B|GLIPR1|SELL|ADGRG3|MCEMP1|FGL2|SLC16A6|SLU7|RPS17|TNFAIP6|CKAP4|STX6|RPS6|HTATIP2|MMP9|MCTP1|TOR1A|GLRX|BST1|RPS5|RPS3A|FAM160A2|ANXA1|ABCG1|COPS5|SLC45A4|TMCO1|NLRP12|KCNJ15|CREG1|EEF1A1|RABEP1|CLIC1|PPFIA1|CRBN|TSC22D3|ATP5F1C|TLR4|ATG3|RPL7|THBS1|CYSTM1|LIN7A|TBC1D14|ARHGAP9|RPS15A|ARPC1A|MKKS|PSMD10|IL1RN|ORAI2|HERPU…
GO:0035666	TRIF-dependent toll-like receptor signaling pathway	0.00198438	TLR4|TLR6|LY96|CHUK|TBK1|TANK|CASP8
GO:0006364	rRNA processing	0.00260778	RPL9|RPS17|RPS6|RPS5|RPS3A|RPL7|DDX17|RPS15A|RPS9|RPL8|RPL27|RPL15|NSA2|RPL30|RPL11|RPLP0|RPL35A|RNASEL|RPS29|RPS18|RPL39|RPS4Y1|RPL34|MTREX|RPS10|RPL17|RPL13A|WDR36|RPS27|RPL31
GO:0033365	protein localization to organelle	0.00344406	SRGN|BCL6|NUP214|RPL9|RPS17|RPS6|TOR1A|RPS5|RPS3A|PARP9|RPL7|RPS15A|RPS9|SCARB2|RPL8|RPL27|RPL15|LEPROT|RPL30|RPL11|GNL3|RPLP0|PPP3CA|RPL35A|PEX2|COG3|IFT20|RPS29|RPS18|DDIT3|RDX|KIAA0753|SH3GLB1|BBS4|ARNTL|TSG101|IPO11|WAPL|BARD1|RPL39|RPS4Y1|STARD7|RPL34|CSE1L|BOD1|HOOK3|TMEM50B|LAMP2|RPS10|RPL17|MTX3|RPL13A|KLHL21|CRIPT|HSP90AA1|ARL5A|FIS1|CCT2|VAMP7|BID|PTGS2|CASP8|RPS27|RPL31
GO:0140052	cellular response to oxidised low-density lipoprotein particle stimulus	0.00384584	TLR4|MYD88|TLR6
GO:0001947	heart looping	0.00387688	MKKS|MEF2C|BBS4|SETDB2|TMED2
GO:0043687	post-translational protein modification	0.00415911	VNN2|PSMA6|ATG12|WSB1|CKAP4|CD52|BST1|COPS5|STT3B|PSMD10|FBXL13|RNF7|COP1|FBXL20|CUL2|CALU|PSMA2|VNN1|RAB1A|FCGR3B|CRTAP|FBXL5|COPS4|ATG4A|KBTBD8|PSMC6|PSMA4|CUL4B|UBA3|KLHL21|FBXO30|AGTPBP1
GO:0043603	cellular amide metabolic process	0.00436904	MME|NUP214|RPL9|COA1|RPS17|GLO1|RPS6|RSL24D1|EEF1G|EIF3H|RPS5|RPS3A|COPS5|EEF1A1|EIF2A|RPL7|THBS1|RPS15A|SEC11A|EEF1B2|MRPL3|RPS9|MRPL32|RPL8|PPA1|B3GALT4|RPL27|RPL15|HIST1H4H|RPL30|RPL11|MRPS31|RPLP0|CD28|DPH5|PPP3CA|RPL35A|S100A9|DPH3|RPS29|RPL26L1|CPEB3|RPS18|ASNSD1|CLN5|MRPL22|YTHDF3|RPL39|MKNK1|RPS4Y1|KBTBD8|COL4A3BP|RPL34|ENC1|MRPS15|HSPA14|MTHFD2|MTFMT|MRPL13|ARG1|SELENOT|LAMP2|RPS10|RPL17…
GO:0044265	cellular macromolecule catabolic process	0.00442982	NUP214|RPL9|PSMA6|RPS17|RPS6|TOR1A|UBR2|RPS5|LSM1|RPS3A|SDF2|STT3B|RNF144B|CRBN|RNF146|RPL7|RPS15A|BFAR|PSMD10|HERPUD1|RNF7|COP1|FBXL20|PCID2|CUL2|RPS9|RPL8|RPL27|RPL15|MAEA|MYD88|RPL30|RPL11|PSMA2|RPLP0|RPL35A|CASP3|RNASEL|RPS29|CPEB3|RPS18|DDIT3|FBXL5|RDX|PIAS1|ARNTL|TSG101|PPP1R8|YTHDF3|RPL39|RPS4Y1|CTSS|USP3|RPL34|USP10|ENC1|ANAPC4|PSMC6|PTEN|MTREX|RNF24|DENND3|PSMA4|CUL4B|TMF1|UBE2W|LAMP2|RP…
GO:0045089	positive regulation of innate immune response	0.00494887	CLEC4E|PSMA6|PARP9|TLR4|PSMD10|PGLYRP1|S100A8|MYD88|PSMA2|CLEC7A|TLR6|IL18RAP|S100A9|TLR10|LY96|NLRC5|PLSCR1|CTSS|RAF1|IRAK4|RPS6KA5|PSMC6|PSMA4|CHUK|AIM2|TBK1|PDPK1|TLR8|C1QBP|WDFY1|TANK|CASP8
GO:0034655	nucleobase-containing compound catabolic process	0.00502423	NUP214|RPL9|PSMA6|HINT1|RPS17|ADPGK|RPS6|RPS5|LSM1|RPS3A|PGM2L1|RPL7|RPS15A|PSMD10|PCID2|RPS9|RPL8|RPL27|CDA|RPL15|ENTPD1|MYD88|RPL30|RPL11|PSMA2|RPLP0|RPL35A|CASP3|RNASEL|RPS29|CPEB3|RPS18|PPP1R8|YTHDF3|PDE5A|RPL39|RPS4Y1|PRKAG2|RPL34|PSMC6|MTREX|PSMA4|RPS10|RPL17|ZC3HAV1|RPL13A|DHX36|EIF3E|LSM7|DCP2|SLC11A1|RPS27|RPL31
GO:0002758	innate immune response-activating signal transduction	0.00547243	CLEC4E|PSMA6|TLR4|PSMD10|PGLYRP1|S100A8|MYD88|PSMA2|CLEC7A|TLR6|S100A9|TLR10|LY96|CTSS|RAF1|IRAK4|RPS6KA5|PSMC6|PSMA4|CHUK|TBK1|PDPK1|TLR8|C1QBP|WDFY1|TANK|CASP8
GO:0009615	response to virus	0.00591598	IFNGR1|EEF1G|RPS15A|IFI44|CXCR4|PSMA2|IFNAR1|TPT1|CHUK|IFNGR2|DHX36
GO:0001895	retina homeostasis	0.00603489	MKKS|LYZ|JCHAIN|IQCB1|BBS4|B2M|WDR36
GO:0022613	ribonucleoprotein complex biogenesis	0.00612494	RPL9|SLU7|RPS17|RPS6|RSL24D1|RPS5|RPS3A|EIF2A|RPL7|DDX17|RPS15A|RPS9|RPL8|RPL27|RPL15|NSA2|RPL30|RPL11|GNL3|RPLP0|RPL35A|RNASEL|RPS29|RPL26L1|RPS18|CELF2|RPL39|RPS4Y1|LUC7L3|RPL34|PTEN|MTREX|RPS10|RPL17|SRPK1|RPL13A|C1QBP|CLNS1A|HSP90AA1|MTERF3|CRNKL1|WDR36|RPS27|RPL31
GO:0009799	specification of symmetry	0.0066089	MKKS|MEF2C|LRRC6|DDIT3|BBS4|DAAM2|SETDB2|TMED2
GO:0060334	regulation of interferon-gamma-mediated signaling pathway	0.00686128	IFNGR1|PIAS1|JAK1|IFNGR2
GO:0014029	neural crest formation	0.00726021	KBTBD8|PDCD6|KLHL12
GO:0045359	positive regulation of interferon-beta biosynthetic process	0.00726021	TLR4|TBK1|TLR8
GO:0048102	autophagic cell death	0.00726021	SH3GLB1|TP53INP1|CDKN1B
GO:0048205	COPI coating of Golgi vesicle	0.00726021	ARFGAP3|TMED2|TMED10
GO:0006886	intracellular protein transport	0.00764845	BCL6|NUP214|RPL9|RAB32|SLU7|RPS17|STX6|RPS6|RPS5|RPS3A|ATG3|RPL7|TBC1D14|RPS15A|HERPUD1|STX3|STX2|PCID2|RPS9|SCARB2|RPL8|RPL27|RPL15|LEPROT|RAB31|RPL30|RPL11|RABGEF1|RPLP0|PPP3CA|STX16|TBC1D15|RPL35A|PEX2|COG3|AP3S1|RILPL2|RAB1A|RPS29|RPS18|RAB43|SH3GLB1|ARNTL|IPO11|SNX13|ATG4A|BARD1|RPL39|RPS4Y1|DYNLT1|WLS|RAB24|RAB27A|STARD7|RPL34|CSE1L|SYTL3|ARFGAP3|SAR1B|CDC40|TMED2|SSR2|TMEM50B|LAMP2|RPS10|R…
GO:0060759	regulation of response to cytokine stimulus	0.00941347	IFNGR1|TAX1BP1|PARP9|IL1RN|RNASEL|NLRC5|IFNAR1|PIAS1|CASP4|CARD16|PTPN2|JAK1|CHUK|ARG1|CREBRF|IFNGR2|CASP8
GO:0098581	detection of external biotic stimulus	0.00985366	TLR4|PGLYRP1|TLR6|LY96
GO:0006919	activation of cysteine-type endopeptidase activity involved in apoptotic process	0.010037	TNFSF10|NLRP12|S100A8|CASP3|S100A9|TNFRSF10B|CASP4|PDCD6|PDCD2|BID|CASP8
GO:0006501	C-terminal protein lipidation	0.0103938	VNN2|ATG12|CD52|BST1|VNN1|FCGR3B|ATG4A
GO:0043281	regulation of cysteine-type endopeptidase activity involved in apoptotic process	0.0104998	TNFSF10|MMP9|NLRP12|THBS1|HERPUD1|PLAUR|S100A8|CASP3|S100A9|IGBP1|TNFRSF10B|CASP4|CARD16|RAF1|PDCD6|PDCD2|FIS1|BID|PTGS2|CASP8
GO:0000045	autophagosome assembly	0.0112356	ATG12|ATG3|TBC1D14|IFT20|RAB1A|RALB|SH3GLB1|TP53INP1|ATG4A|SEC22B|RB1CC1|GABARAPL1
GO:0050718	positive regulation of interleukin-1 beta secretion	0.0116587	NLRP12|TLR4|ORM1|AIM2|TLR8
GO:0002634	regulation of germinal center formation	0.0119955	BCL6|TNFSF13B|MEF2C
GO:0002755	MyD88-dependent toll-like receptor signaling pathway	0.0122568	TLR4|MYD88|TLR6|TLR10|LY96|IRAK4|TLR8
GO:0007368	determination of left/right symmetry	0.0122568	MKKS|MEF2C|LRRC6|BBS4|DAAM2|SETDB2|TMED2
GO:0042158	lipoprotein biosynthetic process	0.0128536	VNN2|ATG12|CD52|BST1|PIGB|DPM1|PLAUR|MPPE1|VNN1|FCGR3B|PIGK|PIGF|ABCA1|ATG4A
GO:0032461	positive regulation of protein oligomerization	0.0133944	JCHAIN|SH3GLB1|AIM2|BID
GO:0050704	regulation of interleukin-1 secretion	0.0137843	NLRP12|TLR4|ORM1|CARD16|AIM2|TLR8
GO:0071702	organic substance transport	0.0144055	SRGN|BCL6|NUP214|RPL9|CLEC4E|RAB11FIP1|RAB32|TNFSF13B|SLC16A6|SLU7|RPS17|STX6|RPS6|TOR1A|RPS5|RPS3A|FAM160A2|ANXA1|ABCG1|SLC45A4|NLRP12|RABEP1|PPFIA1|TLR4|ATG3|RPL7|THBS1|LIN7A|TBC1D14|RPS15A|IL1RN|HERPUD1|STX3|STX2|PCID2|ORM1|RPS9|CA4|SCARB2|RPL8|RPL27|RPL15|LEPROT|RAB31|S100A8|TAF7|ATP6V1G1|AQP9|RPL30|RPL11|RABGEF1|SLC25A20|SLC26A8|RPLP0|PPP3CA|STX16|CHMP5|TBC1D15|RPL35A|TLR6|PEX2|S100A9|COG3|T…
GO:0023061	signal release	0.0145241	MCTP1|PPFIA1|LIN7A|STX3|CASK|STX2|RHOT1|MEF2C|WLS|SYTL3
GO:0033032	regulation of myeloid cell apoptotic process	0.0145981	ANXA1|MAEA|MEF2C|PTEN|HCAR2
GO:0002684	positive regulation of immune system process	0.0167986	BCL6|CLEC4E|PSMA6|MNDA|TNFSF13B|HLA-DRA|N4BP2L2|BST1|BTNL8|PARP9|TLR4|THBS1|ARPC1A|PSMD10|FPR1|PCID2|PPP2R3C|TMEM64|BRK1|PGLYRP1|S100A8|MYD88|PSMA2|CLEC7A|CD28|MEF2C|TLR6|IL18RAP|VNN1|S100A9|TLR10|BMX|SKAP2|LY96|NLRC5|LAT2|HLA-DPB1|PLSCR1|CTSS|PTPN2|RAF1|IRAK4|RPS6KA5|DENND1B|PSMC6|C1RL|PSMA4|CHUK|ARG1|ICOS|AIM2|B2M|TBK1|PDPK1|TLR8|BTNL3|C1QBP|WDFY1|TRAT1|TRIB1|PDCD2|HSP90AA1|VAMP7|SLC11A1|ELF2|T…
GO:0001776	leukocyte homeostasis	0.0171598	TNFSF13B|RPS6|ANXA1|TSC22D3|PPP2R3C|MEF2C|CASP3|TNFRSF17|HCAR2|DOCK11
GO:0000028	ribosomal small subunit assembly	0.0176505	RPS17|RPS5|RPS10|RPS27
GO:0032402	melanosome transport	0.0176505	MKKS|RAB1A|BBS4|RAB27A
GO:0002182	cytoplasmic translational elongation	0.018125	DPH5|DPH3|CPEB3
GO:0035562	negative regulation of chromatin binding	0.018125	PPP3CA|SENP2|WAPL
GO:0045723	positive regulation of fatty acid biosynthetic process	0.018125	ANXA1|LPGAT1|PTGS2
GO:0051775	response to redox state	0.018125	RNF7|ADH5|ARNTL
GO:0061684	chaperone-mediated autophagy	0.018125	EEF1A1|LAMP2|HSP90AA1
GO:0042742	defense response to bacterium	0.018214	CLEC4E|TLR4|S100A8|RPL30|JCHAIN|TLR6|S100A9|RAB1A|ANXA3|TMF1|SLC11A1
GO:0051704	multi-organism process	0.0190593	BCL6|CLEC4E|NME8|TNFAIP6|IFNGR1|MMP9|EEF1G|UBR2|NRIP1|PARP9|ELMOD2|TLR4|DDX17|TNFSF8|MKKS|IFI44|STX2|VMP1|PPP2R3C|LRMP|S100A8|MYD88|PSMA2|SLC26A8|CLEC7A|JCHAIN|MEF2C|CASP3|TLR6|NAMPT|PHC2|LY96|CRTAP|NLRC5|IFNAR1|ADH5|TNFRSF10B|ANXA3|BBS4|TPT1|PIAS1|ARNTL|ROPN1L|ABCA1|JUNB|PDE5A|CARD16|ANKRD49|ADM|PTEN|IFIT2|HERC5|CHUK|TMED2|TMF1|RFX2|AIM2|IFNGR2|TLR8|DHX36|TRIB1|UBE2B|MX2|HEXB|CCT2|SLC11A1|PTGS2|…
GO:0033209	tumor necrosis factor-mediated signaling pathway	0.0195768	PSMA6|TNFSF13B|TAX1BP1|TNFSF8|PSMD10|PSMA2|TNFRSF17|TNFRSF10B|CASP4|CARD16|PTPN2|PSMC6|TXNDC17|PSMA4|CHUK|AIM2|TNFRSF12A|CASP8
GO:0016192	vesicle-mediated transport	0.0197402	SRGN|MME|RAB11FIP1|RAB32|MNDA|GLIPR1|SELL|ADGRG3|MCEMP1|FGL2|TNFAIP6|CKAP4|MMP9|MCTP1|TOR1A|BST1|COPS5|CREG1|EEF1A1|RABEP1|ATG3|THBS1|CYSTM1|LIN7A|ARHGAP9|ARPC1A|GIT2|PLAUR|FPR1|ORM1|VMP1|SERPINB1|CXCL16|SCARB2|CDA|LYZ|LEPROT|RAB31|MPPE1|BRK1|PGLYRP1|S100A8|MMRN1|PSMA2|RABGEF1|CLEC7A|JCHAIN|PPP3CA|ACTR10|VNN1|S100A9|COG3|AP3S1|BRI3|MMP25|CAPZA2|FCGR3B|RAB43|APPL2|DPY30|ANXA3|RDX|LAT2|CLN5|ABCA1|P…
GO:0019730	antimicrobial humoral response	0.0205603	LYZ|PGLYRP1|S100A8|RPL30|JCHAIN|S100A9|RPL39|SLC11A1
GO:0002369	T cell cytokine production	0.0218767	IL18RAP|DENND1B|ARG1|B2M|SLC11A1
GO:0060260	regulation of transcription initiation from RNA polymerase II promoter	0.0218767	TAF7|SUB1|PSMC6|ZNF451|GTF2F2
GO:0033194	response to hydroperoxide	0.0226591	STX2|GPX3|TP53INP1|CHUK
GO:0048854	brain morphogenesis	0.0226591	OTX1|MKKS|BBS4|PTEN
GO:1901673	regulation of mitotic spindle assembly	0.0226591	CHMP5|SMC3|STAG2|STAG1
GO:0000338	protein deneddylation	0.0256811	TOR1A|COPS5|COPS4
GO:0018119	peptidyl-cysteine S-nitrosylation	0.0256811	S100A8|S100A9|ADH5
GO:0030728	ovulation	0.0256811	TNFAIP6|NRIP1|PTGS2
GO:0007269	neurotransmitter secretion	0.0257031	MCTP1|PPFIA1|LIN7A|STX3|CASK|STX2|RHOT1|MEF2C|PTPRN2|SYTL3
GO:0032365	intracellular lipid transport	0.0261262	ABCG1|SLC25A20|ABCA1|PRKAG2|ARV1
GO:0007033	vacuole organization	0.0273701	ATG12|FAM160A2|ATG3|CHMP5|RAB1A|CLN5|ABCA1|TP53INP1|ATG4A|HOOK3|RB1CC1|HEXB|GABARAPL1
GO:0034612	response to tumor necrosis factor	0.0274233	PSMA6|TNFSF13B|TAX1BP1|TNFSF8|THBS1|PSMD10|CXCL16|PSMA2|CASP3|IGBP1|TNFRSF17|TNFRSF10B|CASP4|CARD16|PTPN2|PSMC6|TXNDC17|PSMA4|CHUK|AIM2|TNFRSF12A|PTGS2|TANK|CASP8
GO:0009948	anterior/posterior axis specification	0.0283226	ETS2|WLS|TMED2|BASP1
GO:0008299	isoprenoid biosynthetic process	0.0284479	COQ2|HMGCR|DHRS9|GGPS1
GO:1900087	positive regulation of G1/S transition of mitotic cell cycle	0.0284479	ANXA1|RDX|CUL4B|LSM10
GO:0032651	regulation of interleukin-1 beta production	0.0287087	NLRP12|TLR4|S1PR3|ORM1|CARD16|AIM2|TLR8
GO:0045087	innate immune response	0.0288996	ANXA1|NLRP12|IFIT5|MSRB1|TREM1|LILRA5|JCHAIN|VNN1|PADI4|BMX|CAPZA2|CASP4|RPL39|RAB27A|TRIM23|C1RL|IFIT2|HERC5|SRPK1|ZC3HAV1|MX2|VAMP7
GO:0048199	vesicle targeting, to, from or within Golgi	0.0290877	RAB1A|SEC22B|TGFA|ARFGAP3|SAR1B|TMED2|PDCD6|KLHL12|TMED10
GO:1902532	negative regulation of intracellular signal transduction	0.0291188	BCL6|ADGRG3|MMP9|UBR2|NLRP12|TLR4|PSMD10|HERPUD1|PLAUR|TXNDC12|LEPROT|VNN1|IGBP1|SENP2|HMGCR|DDIT3|PHLPP1|TPT1|ARNTL|MBIP|RASA2|PTPN2|USP10|PTEN|PDCD6|SESN1|CALM2|C1QBP|UBE2B|BID|PTGS2|TANK|CASP8
GO:0045088	regulation of innate immune response	0.0297409	IFNGR1|RNASEL|IFNAR1|PIAS1|PTPN2|JAK1|ARG1|IFNGR2
GO:0019722	calcium-mediated signaling	0.0302226	MCTP2|HINT1|MCTP1|BST1|TMBIM4|CXCR4|PPP3CA|LAT2|PDPK1|CALM2|TRAT1|FIS1
GO:0001782	B cell homeostasis	0.0311722	TNFSF13B|PPP2R3C|MEF2C|CASP3|DOCK11
GO:0070979	protein K11-linked ubiquitination	0.0311722	ANAPC13|ANAPC4|UBE2W|UBE2B|UBE2A
GO:0051640	organelle localization	0.031415	STX6|TOR1A|CEP63|LIN7A|MKKS|TMEM216|STX3|STX2|LRMP|RHOT1|STX16|CHMP5|DEF8|IQCB1|AP3S1|IFT20|RAB1A|RALB|EXOC6|LAT2|BBS4|DYNLT1|RAB27A|SEC22B|TGFA|SYTL3|PTEN|BOD1|ARFGAP3|SAR1B|STXBP3|HOOK3|TMED2|SCLT1|PDCD6|PDPK1|KLHL12|TMED10|STARD3NL|HSP90AA1|UBE2B|VAMP7
GO:0052548	regulation of endopeptidase activity	0.0334426	TNFSF10|MMP9|NLRP12|THBS1|HERPUD1|PLAUR|PCID2|SERPINB1|CSTA|S100A8|CASP3|S100A9|IGBP1|TNFRSF10B|CASP4|CARD16|RAF1|AIM2|PDCD6|LXN|PDCD2|FIS1|BID|PTGS2|CASP8
GO:0050709	negative regulation of protein secretion	0.0338555	SRGN|RAB11FIP1|ANXA1|NLRP12|PPP3CA|TLR6|DPH3|HMGCR|CARD16|TLR8
GO:0008104	protein localization	0.0344615	SRGN|BCL6|NUP214|RPL9|CLEC4E|RAB11FIP1|RAB32|TNFSF13B|SLU7|RPS17|STX6|RPS6|TOR1A|RPS5|RPS3A|FAM160A2|ANXA1|ABCG1|NLRP12|PARP9|RABEP1|PPFIA1|TLR4|ATG3|RPL7|LIN7A|TBC1D14|RPS15A|PSMD10|IL1RN|HERPUD1|PPP2R5A|STX3|STX2|PCID2|ORM1|RPS9|SCARB2|RPL8|RPL27|RPL15|LEPROT|RAB31|ATP6V1G1|RPL30|RPL11|GNL3|RABGEF1|RPLP0|PPP3CA|STX16|CHMP5|TBC1D15|RPL35A|TLR6|PEX2|COG3|TLR10|DPH3|AP3S1|IFT20|RILPL2|WASHC3|SENP2…
GO:0034356	NAD biosynthesis via nicotinamide riboside salvage pathway	0.0346633	PARP9|NAMPT|PTGS2
GO:0045351	type I interferon biosynthetic process	0.0346633	TLR4|TBK1|TLR8
GO:1900017	positive regulation of cytokine production involved in inflammatory response	0.0346633	TLR4|MYD88|TLR6
GO:0002790	peptide secretion	0.0360277	SRGN|CLEC4E|RAB11FIP1|TNFSF13B|ANXA1|NLRP12|TLR4|IL1RN|ORM1|S100A8|PPP3CA|TLR6|S100A9|TLR10|DPH3|RAB1A|HMGCR|ARNTL|ABCA1|PTPRN2|WLS|CARD16|RAF1|ARFGAP3|HCAR2|TMEM167B|STXBP3|CHUK|SELENOT|AIM2|SERP1|TLR8|DHX36
GO:0048208	COPII vesicle coating	0.0363491	RAB1A|SEC22B|TGFA|SAR1B|TMED2|PDCD6|KLHL12|TMED10
GO:0035050	embryonic heart tube development	0.0366198	MKKS|MEF2C|BBS4|SETDB2|TMED2
GO:0051650	establishment of vesicle localization	0.0380964	TOR1A|LIN7A|STX3|STX2|LRMP|AP3S1|SEC22B|TGFA|SYTL3|ARFGAP3|SAR1B|TMED2|PDCD6|KLHL12|TMED10|STARD3NL|VAMP7
GO:0071346	cellular response to interferon-gamma	0.0392235	HLA-DRA|IFNGR1|PARP9|NLRC5|RAB43|PIAS1|HLA-DPB1|TRIM22|PTPN2|JAK1|STXBP3|ARG1|B2M|IFNGR2|RPL13A
GO:2001056	positive regulation of cysteine-type endopeptidase activity	0.040633	TNFSF10|NLRP12|S100A8|CASP3|S100A9|TNFRSF10B|CASP4|AIM2|PDCD6|PDCD2|FIS1|BID|CASP8
GO:1903672	positive regulation of sprouting angiogenesis	0.0424317	ANXA1|JAK1|PDPK1|PTGS2
GO:0048641	regulation of skeletal muscle tissue development	0.0426162	TSC22D3|DDX17|MEF2C|HMGCR|ARNTL
GO:0060711	labyrinthine layer development	0.0426162	SENP2|JUNB|ADM|TMED2|CASP8
GO:2000117	negative regulation of cysteine-type endopeptidase activity	0.043662	MMP9|THBS1|HERPUD1|PLAUR|PCID2|IGBP1|TNFRSF10B|CARD16|RAF1|PTGS2
GO:0050702	interleukin-1 beta secretion	0.0444484	TLR6|ABCA1|CARD16
GO:0002544	chronic inflammatory response	0.0450439	THBS1|S100A8|VNN1
GO:0044320	cellular response to leptin stimulus	0.0450439	MKKS|BBS4|PTEN
GO:0045649	regulation of macrophage differentiation	0.0450439	PTPN2|TRIB1|CASP8
GO:1902043	positive regulation of extrinsic apoptotic signaling pathway via death domain receptors	0.0450439	THBS1|PTEN|STK4
GO:0030317	flagellated sperm motility	0.0453489	NME8|SLC26A8|LRRC6|ROPN1L|TMF1|UBE2B
GO:0048278	vesicle docking	0.0455433	STX6|STX3|STX2|STX16|RALB|EXOC6|STXBP3
GO:2001244	positive regulation of intrinsic apoptotic signaling pathway	0.0455433	S100A8|S100A9|DDIT3|PTPN2|FIS1|BID|NACC2
GO:0002429	immune response-activating cell surface receptor signaling pathway	0.0458886	CLEC4E|PSMA6|MNDA|HLA-DRA|BTNL8|ARPC1A|PSMD10|FPR1|BRK1|PSMA2|CLEC7A|CD28|MEF2C|BMX|LAT2|HLA-DPB1|PLSCR1|PTPN2|RAF1|RPS6KA5|DENND1B|PSMC6|PSMA4|CHUK|PDPK1|BTNL3|TRAT1|HSP90AA1|ELF2
GO:0046879	hormone secretion	0.0466307	RAB11FIP1|ANXA1|IL1RN|OSM|PPP3CA|RAB1A|HMGCR|ARNTL|PTPRN2|RAF1|ADM|HCAR2|STXBP3|TMF1|SELENOT|SERP1|VAMP7
GO:0045454	cell redox homeostasis	0.0487911	NME8|GLRX|TXNDC12|DDIT3|SELENOT|TMX4|TMX1|SLC11A1
GO:0002376	immune system process	0.0489094	RAB32|RPS17|IFNGR1|S1PR4|GLO1|KYNU|TNFSF10|NLRP12|ELMOD2|DDX17|IFIT5|CLEC2D|MSRB1|IL1RN|CXCR4|OSM|CXCL16|TREM1|LILRA5|MAEA|AQP9|HIST1H4H|RPL30|JCHAIN|PADI4|RNASEL|CAPZA2|RAB43|IFNAR1|PHLPP1|DPY30|TNFRSF10B|PIAS1|CASP4|TROVE2|JUNB|RPL39|KLRC1|TRIM22|RBM47|POLB|COL4A3BP|OSTM1|SEC22B|TRIM23|JAK1|IFIT2|SAR1B|HERC5|STK4|SRPK1|IFNGR2|ZC3HAV1|CLEC2B|NFIL3|RPL13A|MX2|GPR65|AP1S2|IFI44L
GO:0042088	T-helper 1 type immune response	0.0491689	ANXA1|TLR4|TLR6|IL18RAP|SLC11A1
GO:0007009	plasma membrane organization	0.0499545	CXCR4|S100A9|SH3GLB1|PLSCR1|PTEN|XKR8|SERP1
GO:0051091	positive regulation of DNA binding transcription factor activity	0.0503044	PSMA6|COPS5|TLR4|S100A8|MYD88|PPP3CA|TLR6|S100A9|DDIT3|ANXA3|TRIM22|CARD16|IRAK4|RPS6KA5|PTEN|CHUK|AIM2|RWDD1|TAF12
GO:0031664	regulation of lipopolysaccharide-mediated signaling pathway	0.0506378	SCARB2|LY96|CARD16|TRIB1
GO:2001258	negative regulation of cation channel activity	0.0506378	MMP9|REM2|KCNE3|CALM2
GO:0016050	vesicle organization	0.0528135	SRGN|RAB32|FAM160A2|SCARB2|CHMP5|RAB1A|TSG101|ABCA1|RAB27A|TGFA|ARFGAP3|SAR1B|HOOK3|TMED2|TMF1|RFX2|PDCD6|KLHL12|TMED10
GO:0044092	negative regulation of molecular function	0.0539175	ADGRG3|TAX1BP1|MMP9|ANXA1|NLRP12|PARP9|COMMD6|THBS1|MKKS|PSMD10|HERPUD1|PPP2R5A|PLAUR|PCID2|SERPINB1|CSTA|GZMK|TAF7|RPL11|PPP3CA|CASP3|IGBP1|SENP2|HMGCR|RALB|NLRC5|DDIT3|TNFRSF10B|ANXA3|RDX|BBS4|TSG101|MBIP|PPP1R8|WAPL|REM2|PTPRN2|PRKAG2|CARD16|PTPN2|RAF1|FAM212B|KCNE3|PTEN|BOD1|IFIT2|CHUK|TMED2|AIM2|B2M|PDPK1|CALM2|LXN|GSKIP|TRIB1|PTGS2|CDKN1B|CASP8
GO:0048194	Golgi vesicle budding	0.0548771	RAB1A|SEC22B|TGFA|ARFGAP3|SAR1B|TMED2|PDCD6|KLHL12|TMED10
GO:0032612	interleukin-1 production	0.0554843	ANXA1|S1PR3|TLR6|ABCA1|CARD16
GO:0042113	B cell activation	0.055634	TNFSF13B|ADGRG3|BST1|TLR4|ITM2A|PCID2|PPP2R3C|CD28|MEF2C|IGBP1|SKAP2|LAT2|NBN|PTPN2|DOCK11|CASP8
GO:0031016	pancreas development	0.0562815	ANXA1|ARNTL|WLS|SELENOT|PDPK1
GO:0032727	positive regulation of interferon-alpha production	0.0564552	TLR4|TBK1|TLR8
GO:0006525	arginine metabolic process	0.0567739	OAT|PADI4|ARG1
GO:0051131	chaperone-mediated protein complex assembly	0.0567739	MKKS|HSP90AA1|CCT2
GO:0097296	activation of cysteine-type endopeptidase activity involved in apoptotic signaling pathway	0.0567739	TNFSF10|TNFRSF10B|CASP8
GO:0044088	regulation of vacuole organization	0.0572381	TBC1D14|SCARB2|IFT20|RALB|SH3GLB1|SEC22B
GO:0050729	positive regulation of inflammatory response	0.0575429	NLRP12|OSM|S100A8|CD28|S100A9|TLR10|VAMP7|PTGS2
GO:1902115	regulation of organelle assembly	0.0580237	ATG3|TBC1D14|CHMP5|MEF2C|IFT20|SMC3|RALB|RDX|SH3GLB1|BBS4|TSG101|SEC22B|STAG2|STAG1
GO:0006506	GPI anchor biosynthetic process	0.0592398	PIGB|DPM1|MPPE1|PIGF
GO:0010499	proteasomal ubiquitin-independent protein catabolic process	0.0596478	PSMA6|PSMA2|ENC1|PSMA4
GO:0033522	histone H2A ubiquitination	0.0596478	UBR2|CUL4B|UBE2B|UBE2A
GO:1905953	negative regulation of lipid localization	0.0596478	ABCG1|THBS1|ABCA1|PTPN2
GO:0006513	protein monoubiquitination	0.0616217	TSG101|KBTBD8|CUL4B|UBE2W|PDCD6|KLHL12|UBE2B
GO:0034766	negative regulation of ion transmembrane transport	0.0616217	MMP9|CRBN|THBS1|REM2|KCNE3|PTEN|CALM2
GO:0070727	cellular macromolecule localization	0.0620082	SRGN|BCL6|NUP214|RPL9|RAB32|SLU7|RPS17|STX6|RPS6|TOR1A|RPS5|RPS3A|PARP9|PPFIA1|ATG3|RPL7|LIN7A|TBC1D14|RPS15A|HERPUD1|PPP2R5A|STX3|STX2|PCID2|RPS9|SCARB2|RPL8|RPL27|RPL15|LEPROT|RAB31|RPL30|RPL11|GNL3|RABGEF1|RPLP0|PPP3CA|STX16|TBC1D15|RPL35A|PEX2|COG3|AP3S1|IFT20|RILPL2|RAB1A|RPS29|RALB|RPS18|PIGK|RAB43|DDIT3|RDX|KIAA0753|SH3GLB1|BBS4|ARNTL|TSG101|IPO11|SNX13|WAPL|ATG4A|BARD1|RPL39|RPS4Y1|DYNLT1…
GO:0080134	regulation of response to stress	0.0628046	BCL6|NUP214|CLEC4E|PSMA6|TNFAIP6|IFNGR1|MCTP1|BST1|ANXA1|COPS5|NLRP12|PARP9|ELMOD2|TLR4|THBS1|BFAR|PSMD10|HERPUD1|SMYD2|CASK|PLAUR|OSM|TXNDC12|PGLYRP1|S100A8|MYD88|PSMA2|CLEC7A|CD28|PPP3CA|MEF2C|TLR6|IL18RAP|VNN1|S100A9|IGBP1|TLR10|SENP2|RNASEL|HMGCR|LY96|NLRC5|IFNAR1|DDIT3|PHLPP1|TPT1|PIAS1|ARNTL|CASP4|PLSCR1|CTSS|PTPN2|RAF1|JAK1|IRAK4|RPS6KA5|PSMC6|PTEN|PSMA4|HERC5|CHUK|ARG1|AIM2|IFNGR2|TBK1|PD…
GO:0000079	regulation of cyclin-dependent protein serine/threonine kinase activity	0.0637116	PSMD10|CCNQ|CCNH|CASP3|BCCIP|PTEN|HERC5|CDKN1B
GO:0030890	positive regulation of B cell proliferation	0.063954	BCL6|TNFSF13B|BST1|TLR4|MEF2C
GO:0034260	negative regulation of GTPase activity	0.063954	MKKS|RDX|BBS4|PTPRN2|TMED2
GO:0002224	toll-like receptor signaling pathway	0.0671848	S100A8|S100A9|CTSS|CHUK|TBK1|PDPK1|WDFY1|TANK|CASP8
GO:0015031	protein transport	0.0693969	SRGN|CLEC4E|RAB11FIP1|TNFSF13B|TOR1A|FAM160A2|ANXA1|ABCG1|NLRP12|RABEP1|TLR4|LIN7A|IL1RN|ORM1|ATP6V1G1|CHMP5|TLR6|TLR10|DPH3|WASHC3|SENP2|HMGCR|EXOC6|ATP6V1C1|AHCTF1|BBS4|TSG101|ABCA1|PTPRN2|CARD16|RAF1|SEC22B|DENND1B|HCAR2|TMEM167B|STXBP3|HOOK3|CHUK|SELENOT|AIM2|SERP1|TLR8|DHX36|MX2|AP5M1|GOLT1B
GO:0003009	skeletal muscle contraction	0.0697878	C12orf57|KCNJ2|CHUK
GO:0006123	mitochondrial electron transport, cytochrome c to oxygen	0.0697878	COX7C|NDUFA4|COX7B
GO:0008209	androgen metabolic process	0.0697878	DHRS9|ADM|HSD17B11
GO:0010661	positive regulation of muscle cell apoptotic process	0.0697878	HMGCR|PTEN|STK4
GO:0035459	cargo loading into vesicle	0.0697878	RAB1A|TMED2|TMED10
GO:0043032	positive regulation of macrophage activation	0.0697878	TLR4|THBS1|TLR6
GO:0045116	protein neddylation	0.0697878	RNF7|RPL11|UBA3
GO:0045932	negative regulation of muscle contraction	0.0697878	PDE5A|KCNE3|PTGS2
GO:0060706	cell differentiation involved in embryonic placenta development	0.0697878	SENP2|STK4|CASP8
GO:1902001	fatty acid transmembrane transport	0.0697878	THBS1|SLC25A20|PRKAG2
GO:0010942	positive regulation of cell death	0.0700793	BCL6|MNDA|RPS6|TNFSF10|MMP9|ANXA1|NLRP12|TLR4|THBS1|ZNF746|PLAUR|GZMK|S100A8|MEF2C|CASP3|TLR6|S100A9|HMGCR|DDIT3|TNFRSF10B|KLF11|CASP4|TP53INP1|BARD1|STK17B|PTPN2|ADM|PTEN|HCAR2|IFIT2|STK4|PDCD6|C1QBP|PDCD2|FIS1|TNFRSF12A|BID|NACC2|PTGS2|CDKN1B|CASP8
GO:0010646	regulation of cell communication	0.0710539	BCL6|PSMA6|HINT1|RAB11FIP1|TAGAP|TNFSF13B|ADGRG3|IFNGR1|TNFSF10|TAX1BP1|MMP9|MCTP1|TOR1A|UBR2|BST1|ANXA1|TMBIM4|COPS5|NLRP12|PARP9|RABEP1|EIF2A|RNF146|TLR4|TNFSF8|THBS1|IFIT5|ARHGAP24|ARHGAP9|BFAR|PSMD10|IL1RN|HERPUD1|MAP3K7CL|SMYD2|SAMSN1|STX3|GIT2|PLAUR|FPR1|ARHGAP19|ARHGEF40|CXCR4|OSM|CXCL16|SCARB2|TXNDC12|LEPROT|TMEM64|S100A8|TAF7|MYD88|RPL11|PSMA2|CD28|RHOT1|PPP3CA|MEF2C|TLR6|NAMPT|VNN1|S100…
GO:0010605	negative regulation of macromolecule metabolic process	0.0712671	BCL6|NUP214|RPL9|PSMA6|N4BP2L2|RPS17|RPS6|MMP9|ZNF613|UBR2|H2AFZ|RPS5|LSM1|RPS3A|NRIP1|ZNF586|NLRP12|CREG1|PARP9|TSC22D3|TLR4|RPL7|DDX17|THBS1|NIF3L1|RPS15A|MORF4L2|MKKS|PSMD10|ITM2A|HERPUD1|SMYD2|SAMSN1|ZNF746|PLAUR|PCID2|SERPINB1|RPS9|RPL8|CSTA|RPL27|RPL15|TAF7|MYD88|HIST1H4H|RPL30|RPL11|PSMA2|ETS2|RPLP0|CD28|PPP3CA|ZNF350|RPL35A|MEF2C|CASP3|PEX2|HENMT1|IGBP1|SENP2|RNASEL|SMC3|HMGCR|RPS29|CNBP|…
GO:0009056	catabolic process	0.0721799	ATG12|MMP9|DRAM1|ATG3|TBC1D14|VMP1|LYZ|S100A8|ATP6V1G1|S100A9|IFT20|GPX3|RAB1A|RALB|ATP6V1C1|TP53INP1|ATG4A|CYP2R1|TRIM22|RAB24|LAMTOR3|DHRSX|SUPT20H|RGS19|TBK1|SESN1|TECPR2|MTERF3|FIS1|GABARAPL1
GO:0032732	positive regulation of interleukin-1 production	0.0721833	NLRP12|TLR4|ORM1|AIM2|TLR8
GO:0061045	negative regulation of wound healing	0.0721833	THBS1|CASK|PLAUR|HMGCR|PTEN
GO:0090382	phagosome maturation	0.0721833	RAB32|RAB31|ATP6V1G1|RAB43|ATP6V1C1
GO:0023051	regulation of signaling	0.0736513	BCL6|PSMA6|HINT1|RAB11FIP1|TAGAP|TNFSF13B|ADGRG3|IFNGR1|TNFSF10|TAX1BP1|MMP9|MCTP1|TOR1A|UBR2|BST1|ANXA1|TMBIM4|COPS5|NLRP12|PARP9|RABEP1|EIF2A|RNF146|TLR4|TNFSF8|THBS1|IFIT5|ARHGAP24|ARHGAP9|BFAR|PSMD10|IL1RN|HERPUD1|MAP3K7CL|SMYD2|SAMSN1|STX3|GIT2|PLAUR|FPR1|ARHGAP19|ARHGEF40|CXCR4|OSM|CXCL16|SCARB2|TXNDC12|LEPROT|TMEM64|S100A8|TAF7|MYD88|RPL11|PSMA2|CD28|RHOT1|PPP3CA|CHMP5|MEF2C|TLR6|NAMPT|VNN…
GO:0043200	response to amino acid	0.0747561	UBR2|CASP3|CPEB3|LAMTOR3|CHUK|ARG1|SESN1|CRLS1|CDKN1B
GO:0046530	photoreceptor cell differentiation	0.0800197	IFT20|BBS4|RPGRIP1|AGTPBP1
GO:0033555	multicellular organismal response to stress	0.0809626	THBS1|FBXL20|PPP3CA|MEF2C|PTEN
GO:0044264	cellular polysaccharide metabolic process	0.0811896	PGM2L1|B3GALT4|PRKAG2|MGAM|PPP1CB|CSGALNACT2|CSGALNACT1|RB1CC1
GO:1901575	organic substance catabolic process	0.0812731	NUP214|RPL9|PSMA6|HINT1|OAT|SAT1|RPS17|ADPGK|RPS6|TOR1A|UBR2|RPS5|IAH1|LSM1|RPS3A|SDF2|STT3B|PGM2L1|EEF1A1|RNF144B|CRBN|RNF146|RPL7|RPS15A|BFAR|PSMD10|HERPUD1|RNF7|COP1|FBXL20|GK|PCID2|CUL2|RPS9|RPL8|RPL27|CDA|RPL15|PGLYRP1|MAEA|ENTPD1|MYD88|RPL30|RPL11|PSMA2|RPLP0|PECR|RPL35A|CASP3|PEX2|PADI4|RNASEL|RPS29|CPEB3|RPS18|CYP4F3|DDIT3|FBXL5|ADH5|RDX|SH3GLB1|CLN5|PIAS1|ARNTL|TSG101|PPP1R8|YTHDF3|PDE5A…
GO:0050663	cytokine secretion	0.0834057	SRGN|CLEC4E|ANXA1|NLRP12|TLR4|ORM1|TLR6|TLR10|RAB1A|ABCA1|CARD16|AIM2|TLR8
GO:0051905	establishment of pigment granule localization	0.0837376	RAB1A|BBS4|RAB27A
GO:0030194	positive regulation of blood coagulation	0.0840071	TLR4|THBS1|S100A9
GO:0032367	intracellular cholesterol transport	0.0840071	ABCG1|ABCA1|ARV1
GO:0034453	microtubule anchoring	0.0840071	BCCIP|BBS4|HOOK3
GO:0048011	neurotrophin TRK receptor signaling pathway	0.0840071	CASP3|RAF1|SLC9A6
GO:1904666	regulation of ubiquitin protein ligase activity	0.0840071	RPL11|RAB1A|PTEN
GO:0007249	I-kappaB kinase/NF-kappaB signaling	0.0848247	NLRP12|TLR4|LY96|USP10|PDPK1|TLR8|AZI2|TANK
GO:0043123	positive regulation of I-kappaB kinase/NF-kappaB signaling	0.0853502	TNFSF10|IFIT5|MYD88|TLR6|ATP2C1|TNFRSF10B|WLS|TRIM22|CARD16|IRAK4|ZDHHC13|CHUK|TBK1|GOLT1B|CASP8
GO:0050830	defense response to Gram-positive bacterium	0.0861151	TNFSF8|LYZ|PGLYRP1|MYD88|RPL39|TBK1
GO:0006954	inflammatory response	0.0872772	BCL6|TPST1|PSMA6|TNFAIP6|BST1|ANXA1|IL1RN|S1PR3|FPR1|ORM1|CXCR4|SCARB2|LYZ|PGLYRP1|CLEC7A|IL18RAP|MMP25|LY96|TNFRSF10B|CASP4|POLB|PLSCR1|PTPN2|RPS6KA5|CHUK|AIM2|TBK1|TLR8|LXN|C1QBP|SLC11A1
GO:0007040	lysosome organization	0.0878373	FAM160A2|SCARB2|CHMP5|CLN5|ABCA1|HOOK3|HEXB
GO:0019674	NAD metabolic process	0.0878373	ADPGK|KYNU|BST1|PGM2L1|PARP9|NAMPT|PTGS2
GO:0019221	cytokine-mediated signaling pathway	0.0882031	BCL6|HLA-DRA|IFNGR1|CEBPD|MMP9|ANXA1|PARP9|MKKS|IL1RN|STX3|FPR1|CXCR4|OSM|MYD88|RPLP0|CASP3|IL18RAP|RNASEL|NLRC5|IFNAR1|BBS4|PIAS1|JUNB|HLA-DPB1|TRIM22|JAK1|IRAK4|RPS6KA5|IFIT2|ARG1|CREBRF|B2M|IFNGR2|HSP90AA1|ZC3H15|MX2|PTGS2
GO:0044419	interspecies interaction between organisms	0.0884857	NUP214|RPL9|HLA-DRA|RPS17|RPS6|HTATIP2|RPS5|RPS3A|RPL7|IFIT5|RPS15A|CUL2|RPS9|CXCR4|SCARB2|RPL8|RPL27|RPL15|LYZ|PGLYRP1|RPL30|RPL11|RPLP0|CD28|CHMP5|RPL35A|S100A9|RNASEL|RAB1A|SMC3|RPS29|RPS18|RAB43|TSG101|WAPL|SUPT4H1|RPL39|RPS4Y1|DYNLT1|TRIM22|PLSCR1|RPL34|TRIM23|CAMLG|PSMA4|ARG1|GTF2F2|GTF2E1|B2M|RPS10|RPL17|SRPK1|TBK1|ZC3HAV1|RPL13A|C1QBP|AZI2|AP1S2|TANK|CASP8|RPS27|RPL31
GO:0061919	process utilizing autophagic mechanism	0.0886609	ATG12|DRAM1|EEF1A1|ATG3|TBC1D14|VMP1|S100A8|ATP6V1G1|CASP3|S100A9|IFT20|RAB1A|RALB|ATP6V1C1|SH3GLB1|TSG101|TP53INP1|ATG4A|PRKAG2|TRIM22|RAB24|LAMTOR3|SEC22B|USP10|DHRSX|SUPT20H|RGS19|LAMP2|TBK1|SESN1|TECPR2|RB1CC1|HSP90AA1|MTERF3|FIS1|GABARAPL1
GO:0061025	membrane fusion	0.0887372	STX6|ANXA1|RABEP1|TBC1D14|STX3|STX2|CXCR4|LRMP|STX16|TBC1D15|SAMD9|SEC22B|SYTL3|MX2|FIS1|VAMP7|OMA1
GO:1903428	positive regulation of reactive oxygen species biosynthetic process	0.0902826	TLR4|TLR6|RAB27A|HSP90AA1|PTGS2
GO:0006515	protein quality control for misfolded or incompletely synthesized proteins	0.091337	TOR1A|SDF2|UBE2W|OMA1
GO:0050869	negative regulation of B cell activation	0.091337	BCL6|MNDA|SAMSN1|CASP3
GO:0032101	regulation of response to external stimulus	0.0913492	BCL6|PSMA6|TNFAIP6|BST1|ANXA1|NLRP12|PARP9|ELMOD2|TLR4|THBS1|MKKS|STX3|CASK|PLAUR|CXCR4|OSM|PGLYRP1|S100A8|MYD88|CD28|TLR6|S100A9|TLR10|HMGCR|BBS4|CASP4|PTPN2|PTEN|HERC5|ARG1|AIM2|TBK1|C1QBP|FNTA|VAMP7|PTGS2
GO:0048002	antigen processing and presentation of peptide antigen	0.0934824	PSMA6|HLA-DRA|PSMD10|PSMA2|ACTR10|CAPZA2|HLA-DPB1|CTSS|SEC22B|PSMC6|PSMA4|SAR1B|CHUK|B2M|SLC11A1|AP1S2
GO:0002285	lymphocyte activation involved in immune response	0.0939322	BCL6|CLEC4E|RPS6|ANXA1|TLR4|ITM2A|PGLYRP1|CD28|NBN|RAB27A|VAMP7|DOCK11|SLC11A1
GO:0010952	positive regulation of peptidase activity	0.0941497	TNFSF10|NLRP12|S100A8|CASP3|S100A9|TNFRSF10B|CASP4|AIM2|PDCD6|PDCD2|FIS1|BID|TANK|CASP8
GO:0007286	spermatid development	0.0942717	MKKS|SLC26A8|BBS4|ROPN1L|TMF1|RFX2|SRPK1|UBE2B
GO:0001836	release of cytochrome c from mitochondria	0.0943862	TNFSF10|MMP9|PSMD10|PLAUR|FIS1|BID
GO:0008333	endosome to lysosome transport	0.0943862	FAM160A2|CHMP5|TSG101|DENND3|HOOK3|VAMP7
GO:0060070	canonical Wnt signaling pathway	0.0945347	PSMA6|FRAT2|RNF146|PSMD10|TMEM64|PSMA2|IFT20|DDIT3|ARNTL|DAAM2|WLS|FRAT1|PSMC6|PTEN|PSMA4|STK4|KLHL12|GSKIP|UBE2B
GO:0051607	defense response to virus	0.0968742	PARP9|ELMOD2|DDX17|IFIT5|RNASEL|NLRC5|TRIM22|PLSCR1|IFIT2|HERC5|AIM2|TBK1|ZC3HAV1|TLR8|C1QBP|MX2|IFI44L
GO:0034341	response to interferon-gamma	0.0973551	KYNU|CXCL16|SLC11A1
GO:0009059	macromolecule biosynthetic process	0.0978168	VNN2|BCL6|NUP214|RPL9|COA1|PSMA6|HINT1|MNDA|ATG12|ADGRG3|SLU7|N4BP2L2|RPS17|GLO1|RPS6|RSL24D1|CD52|CEBPD|HTATIP2|TAX1BP1|ZNF613|EEF1G|C1GALT1C1|EIF3H|PHF5A|UBR2|H2AFZ|BST1|RPS5|CREB5|PIGB|ANKRA2|RPS3A|SS18L2|SDF2|NRIP1|OTX1|ABCG1|COPS5|ZNF586|ZSCAN16|ZNF33B|NLRP12|CREG1|STT3B|PGM2L1|EEF1A1|PARP9|EIF2A|TSC22D3|COMMD6|TLR4|RPL7|DDX17|TNFSF8|THBS1|NIF3L1|MCMBP|ZNF7|RPS15A|MORF4L2|PSMD10|ZNHIT3|ITM2A…
GO:0051099	positive regulation of binding	0.0981061	MMP9|PARP9|CRBN|HERPUD1|PLAUR|RPL11|MEF2C|DPH3|RALB|CLN5|WAPL|STK4|EIF3E
GO:0006906	vesicle fusion	0.0984066	STX6|ANXA1|TBC1D14|STX3|STX2|LRMP|STX16|TBC1D15|SAMD9|SEC22B|SYTL3|VAMP7
GO:0048660	regulation of smooth muscle cell proliferation	0.0985499	MMP9|THBS1|MEF2C|NAMPT|HMGCR|IRAK4|TRIB1|PTGS2|CDKN1B
GO:0048284	organelle fusion	0.098871	STX6|ANXA1|TBC1D14|STX3|STX2|LRMP|STX16|TBC1D15|SAMD9|SEC22B|SYTL3|FIS1|VAMP7|OMA1
GO:0001958	endochondral ossification	0.099344	MEF2C|CSGALNACT1|NAB1
GO:0002902	regulation of B cell apoptotic process	0.099344	BCL6|HSH2D|PTEN
GO:0006448	regulation of translational elongation	0.099344	DPH5|DPH3|CPEB3
GO:0006743	ubiquinone metabolic process	0.099344	COQ2|HMGCR|COQ5
GO:0006925	inflammatory cell apoptotic process	0.099344	ANXA1|MEF2C|HCAR2
GO:0009065	glutamine family amino acid catabolic process	0.099344	OAT|PADI4|ARG1
GO:0018149	peptide cross-linking	0.099344	ANXA1|THBS1|CSTA
GO:0019098	reproductive behavior	0.099344	PTEN|CREBRF|HEXB
GO:0032689	negative regulation of interferon-gamma production	0.099344	TLR4|PGLYRP1|C1QBP
GO:0032695	negative regulation of interleukin-12 production	0.099344	THBS1|TLR8|C1QBP
GO:0050832	defense response to fungus	0.099344	S100A8|S100A9|ARG1
GO:1990182	exosomal secretion	0.099344	COPS5|TSG101|RAB27A

## Sheet: (D) GO BP Dec
ID	Label	P-value	Symbols
GO:0071559	response to transforming growth factor beta	2.67397e-05	CREB1|HIPK2|HSP90AB1|RUNX3|ENG|GIPC1|ZFHX3|NREP|BCL9L|STAR|TGFB1I1|SRC|CDKN1C|TGFBR3|ITGB5|ZYX|GLG1|PARP1|BAMBI|CLDN5|DAB2|NR3C1|PMEPA1
GO:0071277	cellular response to calcium ion	0.000167476	RASGRP2|SLC25A23|ALOX15|FOSB|TRPM2|MCOLN1|DMTN|EEF2K|WNK1|FUS
GO:0030511	positive regulation of transforming growth factor beta receptor signaling pathway	0.000429753	HIPK2|HSP90AB1|GIPC1|TGFB1I1|CDKN1C|TGFBR3|DAB2
GO:0000707	meiotic DNA recombinase assembly	0.0011572	DMC1|MCMDC2|XRCC2|RAD51
GO:1903649	regulation of cytoplasmic transport	0.0020372	MSN|DNAJC13|EZR|SRC|VPS11|DAB2
GO:0007016	cytoskeletal anchoring at plasma membrane	0.00216864	EZR|JUP|FLNB|TLN1
GO:0045003	double-strand break repair via synthesis-dependent strand annealing	0.00216864	DMC1|MCMDC2|XRCC2|RAD51
GO:0090735	DNA repair complex assembly	0.00216864	DMC1|MCMDC2|XRCC2|RAD51
GO:2000643	positive regulation of early endosome to late endosome transport	0.00216864	MSN|EZR|VPS11|DAB2
GO:0090287	regulation of cellular response to growth factor stimulus	0.00217002	HIPK2|UBE2O|HSP90AB1|FKBP8|ENG|GIPC1|NREP|BCL9L|TGFB1I1|CDKN1C|MYOF|TGFBR3|GLG1|BAMBI|RBPMS2|PRKD2|DAB2|PMEPA1|RNF165
GO:0042130	negative regulation of T cell proliferation	0.00444053	LILRB1|SPN|PLA2G2D|IL10|IDO1|HLA-G|ERBB2|TMEM131L
GO:2001199	negative regulation of dendritic cell differentiation	0.00447714	LILRB1|TMEM176B|HLA-G
GO:0045165	cell fate commitment	0.00449657	SPN|OLIG2|FKBP8|RTF1|LY9|SLAMF6|SOX8|TGFB1I1|TCF3|SOX12|PPDPF|OLIG1|GATA1|PAF1
GO:0071241	cellular response to inorganic substance	0.00450982	CREB1|CALR|RASGRP2|SLC25A23|STAR|ALOX15|FOSB|TRPM2|PARP1|MCOLN1|DMTN|EEF2K|FBP1|RAD51|SLC41A1|WNK1|FUS
GO:0007229	integrin-mediated signaling pathway	0.00540909	ITGB7|NME2|CTNNA1|SRC|ITGB5|TXK|ZYX|LAT|ITGAL|RCC2|TLN1
GO:0071320	cellular response to cAMP	0.00621929	AHR|KDM1A|EZR|STAR|DMTN|EEF2K
GO:0046847	filopodium assembly	0.00802466	SH3BP1|EZR|FGD2|TTYH1|TRPM2|ESPN|DMTN
GO:1901879	regulation of protein depolymerization	0.00813689	SPTAN1|CFL1|SH3BP1|LMOD3|MAP1S|TMOD1|HDAC6|SPTBN1|DMTN
GO:0035584	calcium-mediated signaling using intracellular calcium source	0.0084209	TRPM2|SELP|ADGRL1|DMTN
GO:0042921	glucocorticoid receptor signaling pathway	0.0084209	CALR|CLOCK|RBM14|NR3C1
GO:0002666	positive regulation of T cell tolerance induction	0.00842489	CD3E|IDO1|HLA-G
GO:0009068	aspartate family amino acid catabolic process	0.0118452	OGDH|GOT2|GCDH|GCAT
GO:2000026	regulation of multicellular organismal development	0.0118677	LILRB1|IL18|FAM213A|EIF2AK4|PDCD4|S1PR5|HSPB1|OLIG2|ADGRG1|CLSTN1|CREB1|HIPK2|MAGED1|LILRB3|KDM1A|PSMC5|IL10|LEP|ARHGDIA|E2F2|CFL1|EIF4G1|LFNG|NME2|SETD1A|CTNNA1|GP1BA|IRX3|SIN3A|CD4|MSH6|RNF10|TOB2|ZSWIM4|TRIM58|ENG|FBXO7|PPARGC1B|SF3A2|PBX1|NREP|DROSHA|STIM1|XRCC2|BCL9L|MED12|CLOCK|LMOD3|STAR|SOX8|DPYSL2|JUP|PHLDB1|TGFB1I1|TCF3|TIAM1|SLITRK1|SRC|TGFBR3|PLA2G16|AP2A1|LDLR|SERPINE2|PRPF19|GLG1|BA…
GO:0031960	response to corticosteroid	0.0135683	ENG|SRC|PARP1
GO:0042148	strand invasion	0.0138757	DMC1|XRCC2|RAD51
GO:0051895	negative regulation of focal adhesion assembly	0.0138757	SRC|DMTN|RCC2
GO:0060391	positive regulation of SMAD protein signal transduction	0.0138757	PARP1|NUP93|DAB2
GO:0060766	negative regulation of androgen receptor signaling pathway	0.0138757	FOXP1|SMARCA4|DAB2
GO:1900025	negative regulation of substrate adhesion-dependent cell spreading	0.0138757	ACTN4|DMTN|RCC2
GO:1905244	regulation of modification of synaptic structure	0.0138757	TIAM1|GRIPAP1|FXR2
GO:2000628	regulation of miRNA metabolic process	0.0138757	PNPT1|DROSHA|KHSRP
GO:0051094	positive regulation of developmental process	0.0139459	IL18|TNFSF14|HSPB1|OLIG2|CLSTN1|CREB1|HIPK2|MAGED1|BLOC1S6|KDM1A|HSP90AB1|CALR|IL10|LEP|ARHGDIA|EIF4G1|NME2|CTNNA1|SYAP1|IRX3|CD3E|CD4|MSH6|RNF10|TRIM58|IDO1|ENG|PPARGC1B|AGO2|SF3A2|STIM1|XRCC2|BCL9L|EZR|LMOD3|STAR|SOX8|JUP|PHLDB1|TGFB1I1|TCF3|TIAM1|SLITRK1|SRC|TGFBR3|DDHD1|AP2A1|SERPINE2|PRPF19|PARP1|BAMBI|ADGRL1|ZNF385A|PDGFRB|DMTN|PRKD2|GATA1|EEF2K|PLAA|CARM1|HLA-G|CLDN5|KCTD11|FLNA|DAB2|NCKIP…
GO:0022610	biological adhesion	0.0145376	LILRB1|IL18|SPN|PLA2G2D|MSN|TNFSF14|HSPB1|ADGRG1|PPP2R1A|CLSTN1|HSP90AB1|ITGB7|CALR|PDLIM1|IL10|LEP|FXYD5|ARHGDIA|CLDN14|NME2|GRAP2|CTNNA1|GP1BA|CD3E|CD4|PCDHB9|ADGRE1|IDO1|ENG|LY9|EZR|WHAMM|ROPN1B|GNE|SPON2|JUP|CD99L2|TGFB1I1|TIAM1|SRC|TTYH1|ALOX15|BYSL|ITGB5|ESAM|CD22|ACTN4|ZYX|SERPINE2|SELP|ADGRL1|SPOCK2|SCRIB|DMTN|PRKD2|GATA1|HLA-G|CLDN5|PIEZO1|ITGAL|ALOX12|NCR3|ERBB2|RCC2|FLNA|TSC1|SYMPK|HLA…
GO:0030522	intracellular receptor signaling pathway	0.0153137	AHR|PUM1|CALR|LEP|NR1D1|PPARGC1B|MED12|CLOCK|TGFB1I1|SRC|ALOX15|DHRS3|ACTN4|HDAC6|PARP1|FOXP1|SMARCA4|CARM1|PLIN5|RBM14|DAB2|NR3C1|CTBP2|BIRC3|PMEPA1
GO:0071222	cellular response to lipopolysaccharide	0.0158171	LILRB1|IL18|PDCD4|BCR|IL10|PRPF8|NR1D1|SHPK|SPON2|STAR|SRC|GSTP1|CEBPE|TNIP3|PLAA|PAF1
GO:0002643	regulation of tolerance induction	0.0160481	CD3E|IDO1|HLA-G|CLC
GO:0036120	cellular response to platelet-derived growth factor stimulus	0.0160481	CREB1|SYAP1|SRC|PDGFRB
GO:0010721	negative regulation of cell development	0.0163851	LILRB1|EIF2AK4|OLIG2|ADGRG1|CALR|ARHGDIA|CTNNA1|IRX3|RNF10|PBX1|SOX8|ACTN4|LDLR|PRPF19|DMTN|CARM1|KCTD11|RCC2|TSC1
GO:0050690	regulation of defense response to virus by virus	0.0175467	CD4|PACS1|AP2A1|SCRIB|AP2B1|AP1M1
GO:1902230	negative regulation of intrinsic apoptotic signaling pathway in response to DNA damage	0.0180354	PGAP2|KDM1A|CCAR2|ZNF385A|BCL2L1
GO:0048869	cellular developmental process	0.0187117	IL18|FAM213A|PLA2G2D|OCIAD1|AIRE|TNFSF14|FOXK1|PUM1|HIPK2|LILRB3|DCLRE1C|TPP1|HSP90AB1|DNAJC13|PSMC5|IL10|GON4L|SEMA6B|NUP62|MGMT|PTBP1|LFNG|NME2|SETD1A|GRAP2|SYAP1|LGALS12|NR1D1|SIN3A|EIF2AK1|EID2B|CD4|RELB|LRRC8A|SH3BP1|SSBP3|TOB2|PPARGC1B|ALAS2|DROSHA|ELAVL3|HES6|ELP3|NOTCH2NL|JUP|MYOF|BYSL|ITGB5|RRBP1|HEMGN|CAPN1|GAS7|TRPM2|VPS52|CATSPER2|TXK|KRT3|CEBPE|GNA11|SUN2|HIVEP3|GLG1|FASN|PARP1|KIAA1…
GO:0071495	cellular response to endogenous stimulus	0.0189112	AHR|SSTR2|SHCBP1|ATP2B4|MSN|AKAP13|KDM1A|HSP90AB1|CALR|IL10|LEP|NUP62|LARP1|PTBP1|CTNNA1|CISH|NR1D1|SIN3A|DNMT1|VAMP2|PPARGC1B|GIPC1|NREP|BCL9L|MED12|EZR|CLOCK|STAR|JUP|TGFB1I1|CDKN1C|SOGA1|GSTP1|ITGB5|FOSB|TRPM2|ZYX|GNA11|HDAC6|GLG1|PARP1|BAMBI|PIK3R2|FOXP1|DMTN|PRKD2|BCL2L1|POLR2A|GATA1|EEF2K|SMARCA4|GTF2F1|CARM1|FECH|CLDN5|RAD51|CBX3|ERBB2|CTSB|RBM14|AOC1|DAB2|TSC1|NR3C1|GSTM2|PMEPA1|ADRA2A
GO:0061077	chaperone-mediated protein folding	0.0193287	HSPB1|FKBP2|CALR|FKBP8|FKBP14|DNAJB2|HSPA4|PPID|HYOU1|DFFA
GO:0010038	response to metal ion	0.0193885	CREB1|CALR|TTN|RASGRP2|ACO1|SLC25A23|STIM1|STAR|ALOX15|FOSB|TRPM2|PARP1|MCOLN1|DMTN|BSG|EEF2K|FBP1|FECH|SEC31A|AOC1|SLC41A1|WNK1|FUS
GO:0022603	regulation of anatomical structure morphogenesis	0.0196759	MSN|TNFSF14|HSPB1|AKAP13|HIPK2|MAGED1|BCR|PSMC5|CALR|STRIP2|IL10|LEP|ARHGDIA|E2F2|CFL1|LFNG|ZSWIM4|ENG|CSF1R|AGO2|STIM1|BCL9L|MED12|EZR|FGD2|SOX8|DPYSL2|JUP|PHLDB1|TIAM1|SLITRK1|SRC|DDHD1|AP2A1|ACTN4|BAMBI|KRT1|FOXP1|DMTN|PRKD2|SARS|AP2B1|EEF2K|EPB42|PLAA|FOXJ2|CARM1|PSME3|ERBB2|RCC2|FLNA|DAB2|EPB41|AGO1|FXR2|CAMK1|VAT1
GO:0071407	cellular response to organic cyclic compound	0.020252	HCFC1|IL18|SSTR2|ATP2B4|MSN|PUM1|AKAP13|HSP90AB1|CALR|IL10|MGMT|NR1D1|SIN3A|PPARGC1B|AGO2|DROSHA|MED12|CLOCK|TGFB1I1|SRC|GSTP1|HDAC6|PARP1|FOXP1|SMARCA4|CARM1|FECH|RAD51|CBX3|RBM14|AOC1|DAB2|NCOR2|NR3C1|AGO1|PMEPA1
GO:0007292	female gamete generation	0.0205473	DMC1|MCM8|CDC25B|PPP2R1A|MCMDC2|PARN|LEP|TOB2|SRC
GO:0033143	regulation of intracellular steroid hormone receptor signaling pathway	0.0205473	CALR|CLOCK|SRC|HDAC6|PARP1|FOXP1|SMARCA4|CARM1|DAB2
GO:0010718	positive regulation of epithelial to mesenchymal transition	0.0208689	ENG|BCL9L|TGFB1I1|TIAM1|BAMBI|DAB2
GO:0009954	proximal/distal pattern formation	0.0208999	PBX2|IRX3|PBX1
GO:0032740	positive regulation of interleukin-17 production	0.0208999	IL18|LY9|SLAMF6
GO:0043633	polyadenylation-dependent RNA catabolic process	0.0208999	PNPT1|EXOSC10|PAPD5
GO:0097428	protein maturation by iron-sulfur cluster transfer	0.0208999	HSCB|BOLA2|MMS19
GO:0006895	Golgi to endosome transport	0.0210778	DOPEY2|CORO7|AP2A1|VPS13C
GO:0050901	leukocyte tethering or rolling	0.0210778	SPN|ITGB7|LEP|SELP
GO:0023052	signaling	0.0217301	LILRB1|AHR|IL18|FKTN|SLC44A4|EIF2AK4|SSTR2|SPN|PDCD4|GJC1|CRCP|SHCBP1|NLRP8|ATP2B4|GPR1|MSN|TNFSF14|DAPP1|S1PR5|IL17RD|HSPB1|PUM1|ADGRG1|PPP2R1A|CLSTN1|AKAP13|CREB1|FAM162A|HIPK2|PGAP2|MAGED1|LILRB3|TPP1|BLOC1S6|UBE2O|KDM1A|HSP90AB1|BCR|PSMC5|PIGU|DDB1|MFHAS1|TPRA1|ATG10|CACNG6|ITGB7|CALR|SELENON|PIAS4|SPTAN1|IL10|LEP|ARHGDIA|E2F2|DUSP8|NUP62|CFL1|LARP1|IL2RB|TTN|LLGL1|PTBP1|ADGRG5|LFNG|CSF2RA|NM…
GO:0098656	anion transmembrane transport	0.0218903	SLC44A4|SLC16A12|SLC1A5|SLC4A5|SLC38A5|TTYH3|LRRC8A|SLC4A1|SLC4A8|KCNJ10|TTYH1|TCAF1|PCYOX1|SLC7A1|SLC6A8|CLIC3|PRAF2
GO:0048513	animal organ development	0.0232767	PNPT1|ZNF430|FKTN|SLC44A4|SSTR2|PDCD4|GJC1|ATP2B4|MSN|FOXK1|OLIG2|AKAP13|MAGED1|KDM1A|HSP90AB1|CKB|CALR|SELENON|CFL1|MGMT|TTN|SLC4A5|NME2|IRX3|EID2B|GTPBP3|FKBP8|ENG|ZFHX3|ZBTB40|STIM1|BCL9L|MED12|LUZP1|POFUT1|CLOCK|NPRL3|LMOD3|DPYSL2|JUP|PHLDB1|TGFB1I1|TIAM1|MAP1S|GYS1|TMOD1|ALOX15|PLA2G16|GSTP1|SOX12|CAPN1|OGDH|BAG3|CCNT2|VPS52|DHRS3|AP2A1|PPDPF|SERPINE2|SLC29A1|KRT3|MYO3B|GNA11|SUN2|HIVEP3|GLG…
GO:0009063	cellular amino acid catabolic process	0.024177	ATP2B4|PPM1K|IDO1|CARNS1|OGDH|ALDH6A1|PCYOX1|GOT2|GCDH|GCAT|IVD
GO:0032945	negative regulation of mononuclear cell proliferation	0.0243181	LILRB1|SPN|PLA2G2D|IL10|IDO1|HLA-G|ERBB2|TMEM131L
GO:0034754	cellular hormone metabolic process	0.0243181	AKR1D1|HSD17B7|SULT1A1|ALDH8A1|TSPOAP1|STAR|DHRS3|ADH4
GO:0060429	epithelium development	0.0259485	SLC44A4|MSN|PPP2R3A|AIRE|CREB1|MAGED1|TPP1|PSMC5|IL10|CFL1|MGMT|SLC4A5|LFNG|NME2|IRX3|FKBP8|SH3BP1|SSBP3|ENG|CSF1R|PBX1|XRCC2|MED12|EZR|LUZP1|POFUT1|CLOCK|SOX8|JUP|TGFB1I1|TIAM1|SRC|TMOD1|CAPN1|AP2A1|KRT3|TBC1D32|KIAA1109|KRT1|SCRIB|FOXP1|PRKD2|AP2B1|NUP93|FOXJ2|PSME3|SLC9A4|CLDN5|FLNA|CTSB|SIDT2|DAB2|TSC1|FLNB|TRIM28
GO:0010543	regulation of platelet activation	0.0268454	TXK|SERPINE2|SELP|DMTN|ALOX12
GO:0072028	nephron morphogenesis	0.0268454	MAGED1|IRX3|PBX1|SOX8|PDGFRB
GO:0030513	positive regulation of BMP signaling pathway	0.0269703	UBE2O|FKBP8|ENG|RNF165
GO:0006805	xenobiotic metabolic process	0.0285266	AHR|HSP90AB1|SULT1A1|PTGS1|GSTP1|CYP2S1|AKR7A3|AOC1|GSTM2
GO:0071384	cellular response to corticosteroid stimulus	0.0286114	SSTR2|AKAP13|STAR|GSTP1|FECH|CBX3|NR3C1
GO:0051147	regulation of muscle cell differentiation	0.0291088	PDCD4|TNFSF14|AKAP13|PTBP1|CTNNA1|ENG|LMOD3|TCF3|RBPMS2|RBM38|CAMK1
GO:0003376	sphingosine-1-phosphate signaling pathway	0.0295206	S1PR5|EZR|SPNS3
GO:0006307	DNA dealkylation involved in DNA repair	0.0295206	MGMT|FTO|ASCC2
GO:0035358	regulation of peroxisome proliferator activated receptor signaling pathway	0.0295206	LEP|ALOX15|PLIN5
GO:0045019	negative regulation of nitric oxide biosynthetic process	0.0295206	ATP2B4|IL10|KHSRP
GO:0046501	protoporphyrinogen IX metabolic process	0.0295206	EIF2AK1|ALAS2|FECH
GO:0060992	response to fungicide	0.0295206	KDM1A|STAR|BCL2L1
GO:0086019	cell-cell signaling involved in cardiac conduction	0.0295206	GJC1|CACNA1D|FLNA
GO:0090136	epithelial cell-cell adhesion	0.0295206	CTNNA1|JUP|ITGB5
GO:1904706	negative regulation of vascular smooth muscle cell proliferation	0.0295206	PDCD4|IL10|GSTP1
GO:0050793	regulation of developmental process	0.0295243	PNPT1|OCIAD1|PPP2R1A|RUNX3|PTBP1|LGALS12|NR1D1|EID2B|HEMGN|GNA11|HDAC6|RBPMS2|SPOCK2|FTO|RBM38
GO:0046545	development of primary female sexual characteristics	0.0308605	DMC1|ZFP42|LEP|LFNG|CTNNA1|EIF2B4|SRC|BCL2L1
GO:0051591	response to cAMP	0.0314064	PNPT1|PPARGC1B|FOSB|BSG|CARM1
GO:0007154	cell communication	0.0317649	LILRB1|AHR|IL18|FKTN|SLC44A4|EIF2AK4|SSTR2|SPN|PDCD4|GJC1|CRCP|SHCBP1|NLRP8|ATP2B4|GPR1|MSN|TNFSF14|DAPP1|S1PR5|IL17RD|HSPB1|PUM1|ADGRG1|PPP2R1A|CLSTN1|AKAP13|CREB1|FAM162A|HIPK2|PGAP2|MAGED1|LILRB3|TPP1|BLOC1S6|UBE2O|KDM1A|HSP90AB1|BCR|PSMC5|PIGU|DDB1|MFHAS1|TPRA1|ATG10|ITGB7|CALR|SELENON|PIAS4|SPTAN1|IL10|LEP|ARHGDIA|E2F2|DUSP8|NUP62|CFL1|LARP1|IL2RB|TTN|LLGL1|PTBP1|ADGRG5|LFNG|CSF2RA|NME2|RHBD…
GO:0007218	neuropeptide signaling pathway	0.0321198	SSTR2|CRCP|GPR1|NMUR1|PTGDR2
GO:1902476	chloride transmembrane transport	0.0321198	TTYH3|SLC4A1|TTYH1|PCYOX1|CLIC3
GO:0036035	osteoclast development	0.0337506	LILRB1|SRC|LRRK1|FOXP1
GO:0071312	cellular response to alkaloid	0.0337506	STAR|BCL2L1|RAD51|GSTM2
GO:0045598	regulation of fat cell differentiation	0.0352877	CREB1|LEP|SYAP1|LGALS12|NR1D1|TGFB1I1|HDAC6|ZNF385A|FTO|CARM1
GO:1902882	regulation of response to oxidative stress	0.0353187	DHFR|HSPB1|SELENON|IL10|FBXO7|HDAC6|PARP1|NUP93|TSC1
GO:1900046	regulation of hemostasis	0.0368518	GP1BA|TXK|SERPINE2|SELP|KRT1|DMTN|ALOX12
GO:0019048	modulation by virus of host morphology or physiology	0.0379973	EIF2AK4|HIPK2|CD4|SCRIB|BCL2L1
GO:0019369	arachidonic acid metabolic process	0.0379973	PTGS1|PTGDS|ALOX15|CYP2S1|ALOX12
GO:0043113	receptor clustering	0.0379973	ITGB7|SCRIB|ITGAL|FLNA|COLQ
GO:0015698	inorganic anion transport	0.0386399	SLC4A5|TTYH3|LRRC8A|SLC4A1|SLC4A8|NMUR1|TTYH1|ABCC3|PCYOX1|CLIC3
GO:0042795	snRNA transcription by RNA polymerase II	0.0389711	SNAPC1|INTS3|INTS9|RPRD2|POU2F2|CCNT2|PHAX|POLR2A|GTF2F1
GO:0050892	intestinal absorption	0.0394734	ACO1|EZR|ADRA2A
GO:0002285	lymphocyte activation involved in immune response	0.0394891	LILRB1|IL18|EIF2AK4|SPN|IL10|LFNG|RELB|MSH6|LY9|SLAMF6|FOXP1|ITGAL|TSC1|CD244|ZNF683
GO:0020027	hemoglobin metabolic process	0.0397228	EIF2AK1|ALAS2|EPB42
GO:0038084	vascular endothelial growth factor signaling pathway	0.0397228	HSPB1|PDGFRB|PRKD2
GO:0043090	amino acid import	0.0397228	SLC1A5|KCNJ10|SLC7A1
GO:0043651	linoleic acid metabolic process	0.0397228	GSTP1|ALOX12|GSTM2
GO:0060603	mammary gland duct morphogenesis	0.0397228	CSF1R|SRC|SCRIB
GO:0061162	establishment of monopolar cell polarity	0.0397228	MSN|SH3BP1|SCRIB
GO:0071216	cellular response to biotic stimulus	0.0398312	LILRB1|IL18|PDCD4|BCR|ATG10|IL10|PRPF8|NR1D1|SHPK|SPON2|STAR|SRC|GSTP1|CEBPE|TNIP3|PLAA|PAF1
GO:0003407	neural retina development	0.0414322	ATP2B4|HIPK2|SOX8|SMARCA4
GO:0032211	negative regulation of telomere maintenance via telomerase	0.0414322	EXOSC10|SRC|GNL3L|PAPD5
GO:0043984	histone H4-K16 acetylation	0.0414322	HCFC1|KANSL3|MSL2|KANSL1
GO:0032655	regulation of interleukin-12 production	0.0415024	LILRB1|IL10|IDO1|TNFRSF9|FOXP1|HLA-G|MAST2
GO:0007179	transforming growth factor beta receptor signaling pathway	0.0416649	CREB1|SRC|ITGB5|ZYX|PARP1|CLDN5
GO:0048731	system development	0.0424079	AHR|EIF2AK4|DHFR|S1PR5|HSPB1|CLSTN1|SMARCD1|BLOC1S6|SMARCC2|SPTAN1|ARHGDIA|SEMA6B|E2F2|EIF4G1|LLGL1|PCDHB9|MSH6|RNF10|ZSWIM4|IDO1|AGO2|SF3A2|NREP|ELAVL3|HES6|XRCC2|EZR|SPON2|SLITRK1|ACP2|GAS7|HDAC6|CASZ1|ADGRL1|SPOCK2|SPTBN1|PRKD2|SARS|DPYSL5|EEF2K|DOK2|PLAA|FOXJ2|KCTD11|THOC2|WNK1|NCKIPSD|CDH9|COLQ|CAMK1|RNF165|CLC
GO:0048534	hematopoietic or lymphoid organ development	0.0425221	LILRB1|IL18|FAM213A|SPN|PLA2G2D|AIRE|CREB1|HIPK2|LILRB3|DCLRE1C|BCR|PSMC5|RUNX3|IL10|LEP|GON4L|LFNG|SETD1A|GP1BA|SIN3A|CD3E|EIF2AK1|CD4|RELB|LRRC8A|SSBP3|TOB2|TRIM58|FBXO7|PPARGC1B|CSF1R|ALAS2|LY9|PBX1|DROSHA|SLAMF6|POU2F2|TCF3|SRC|LRRK1|TGFBR3|TRPM2|TXK|CEBPE|PARP1|ZNF385A|FOXP1|DMTN|CD248|GATA1|EPB42|TMEM176B|PSME3|HLA-G|ERBB2|TSC1|AGO1|PAF1|TMEM131L|ZNF683
GO:1903313	positive regulation of mRNA metabolic process	0.0427822	PNPT1|PUM1|SF3B4|AGO2|KHSRP|PRPF19|METTL16|PAF1
GO:0070509	calcium ion import	0.0438119	ATP2B4|SLC25A23|TRPM2|CATSPER2|PDGFRB|CACNA1D
GO:0097064	ncRNA export from nucleus	0.0438119	NUP62|AAAS|NOL6|PHAX|NUP93|TSC1
GO:0098739	import across plasma membrane	0.0438119	ATP2B4|SLC1A5|KCNJ10|TRPM2|SLC7A1|SLC9A4
GO:0098927	vesicle-mediated transport between endosomal compartments	0.0438119	MSN|DNAJC13|EZR|SRC|VPS11|DAB2
GO:2000378	negative regulation of reactive oxygen species metabolic process	0.0438119	ATP2B4|BCR|IL10|KHSRP|HDAC6|PLIN5
GO:0030835	negative regulation of actin filament depolymerization	0.04449	SPTAN1|LMOD3|TMOD1|SPTBN1|DMTN
GO:0051384	response to glucocorticoid	0.0454371	SSTR2|AKAP13|IL10|PPARGC1B|PDCD7|GSTP1|ABCA3|FECH|CBX3|NR3C1
GO:0043242	negative regulation of protein complex disassembly	0.0465179	SPTAN1|LMOD3|TMOD1|HDAC6|SPTBN1|DMTN|UBQLN4
GO:0010033	response to organic substance	0.0470366	HCFC1|LILRB1|IL18|PNPT1|SSTR2|PDCD4|DHFR|SHCBP1|ATP2B4|TNFSF14|IL17RD|HSPB1|PUM1|PPP2R1A|AKAP13|CREB1|HIPK2|SMARCD1|TPP1|UBE2O|KDM1A|HSP90AB1|BCR|PSMC5|RUNX3|PIAS4|IL10|LEP|PRPF8|NUP62|CFL1|MGMT|TUBA1B|IL2RB|PTBP1|CSF2RA|CTNNA1|SYVN1|SYAP1|CISH|RFTN1|GP1BA|NR1D1|IL5RA|DNMT1|VAMP2|CD4|CCL23|PLVAP|FKBP8|RELB|IDO1|BOLA2|ENG|SHPK|PPARGC1B|GIPC1|MBD4|CSF1R|AGO2|ECPAS|ZFHX3|NREP|DROSHA|IL2RG|BCL9L|EIF2…
GO:0007417	central nervous system development	0.0487975	ZNF430|SSTR2|ATP2B4|OLIG2|ADGRG1|CREB1|TPP1|KDM1A|BCR|CKB|LEP|CD3E|SSBP3|ENG|CSF1R|EIF2B4|MED12|ELP3|STAR|SOX8|DPYSL2|KCNJ10|SRC|MAP1S|GSTP1|SOX12|OGDH|BAG3|SH3GL1|LDLR|SERPINE2|PRPF19|SUN2|COQ8B|OLIG1|NRGN|JHY|SCRIB|SEC16A|AARS|ERBB2|FLNA|TSC1|TRAPPC9|FXR2
GO:0048762	mesenchymal cell differentiation	0.0495863	PDCD4|CFL1|ENG|BCL9L|SOX8|PHLDB1|TGFB1I1|TIAM1|TGFBR3|BAMBI|DAB2|TRIM28
GO:1901654	response to ketone	0.0497501	AHR|MSN|CALR|LARP1|SIN3A|SRC|TGFBR3|CATSPER2|PARP1|BCL2L1|FECH|CBX3|NR3C1
GO:0045185	maintenance of protein location	0.0499945	IL10|HK1|CD4|EZR|JUP|SUN2|FLNA|FLNB|TLN1|VPS13C
GO:0007019	microtubule depolymerization	0.0500182	CKAP5|MAP1S|HDAC6|NCKAP5L
GO:0016226	iron-sulfur cluster assembly	0.0500182	NUBPL|HSCB|BOLA2|MMS19
GO:0007586	digestion	0.0513389	AKR1D1|ACO1|EZR|MUC6|SLC9A4|WNK1|ADRA2A
GO:0000478	endonucleolytic cleavage involved in rRNA processing	0.051461	LAS1L|KRI1|BOP1
GO:0033539	fatty acid beta-oxidation using acyl-CoA dehydrogenase	0.051461	ACAD10|GCDH|IVD
GO:0035723	interleukin-15-mediated signaling pathway	0.051461	IL2RB|CD4|IL2RG
GO:0036066	protein O-linked fucosylation	0.051461	LFNG|POFUT1|SLC35C2
GO:0045879	negative regulation of smoothened signaling pathway	0.051461	CD3E|SERPINE2|KCTD11
GO:0048311	mitochondrion distribution	0.051461	CLUH|SLC4A5|MSTO1
GO:0090208	positive regulation of triglyceride metabolic process	0.051461	PNPLA2|LDLR|PLIN5
GO:1900273	positive regulation of long-term synaptic potentiation	0.051461	EIF2AK4|CREB1|NRGN
GO:0070317	negative regulation of G0 to G1 transition	0.0516051	EHMT2|RBBP4|E2F6|RAD51|CBX3
GO:0071353	cellular response to interleukin-4	0.0516051	HSP90AB1|TUBA1B|SHPK|IL2RG|FASN
GO:0050818	regulation of coagulation	0.0519048	GP1BA|TXK|SERPINE2|SELP|KRT1|DMTN|ALOX12
GO:0045935	positive regulation of nucleobase-containing compound metabolic process	0.0519452	HCFC1|LILRB1|AHR|IL18|PNPT1|U2AF2|RAX2|AIRE|FOXK1|PUM1|CREB1|HIPK2|MAGED1|SMARCD1|PARN|KDM1A|HSP90AB1|PSMC5|RUNX3|CALR|SMARCC2|IL10|E2F2|PBX2|NUP62|MGMT|PPRC1|SF3B4|NME2|TRERF1|NR1D1|SIN3A|DNMT1|CD4|RELB|MSH6|SSBP3|RNF10|ENG|RTF1|PPARGC1B|AGO2|PBX1|ZFHX3|BCL9L|MED12|CLOCK|SOX8|JUP|POU2F2|TGFB1I1|GCN1|TCF3|SRC|PELP1|PLAGL2|CDKN1C|MAP2K7|SOX12|FOSB|KHSRP|CCNT2|TXK|CEBPE|NFATC1|PRPF19|HIVEP3|PARP1|T…
GO:0034109	homotypic cell-cell adhesion	0.0522217	HSPB1|JUP|SERPINE2|DMTN|GATA1|ALOX12|FLNA|TLN1
GO:0030098	lymphocyte differentiation	0.0525241	IL18|SPN|PLA2G2D|AIRE|DCLRE1C|IL10|LEP|GON4L|LFNG|CD3E|CD4|RELB|LRRC8A|FBXO7|LY9|DROSHA|SLAMF6|POU2F2|TCF3|TXK|FOXP1|HLA-G|ERBB2|TSC1|TMEM131L|ZNF683
GO:0007178	transmembrane receptor protein serine/threonine kinase signaling pathway	0.0528954	PDCD4|UBE2O|FKBP8|RBPMS2|SPTBN1|NUP93|RBM14|RNF165
GO:0006814	sodium ion transport	0.0532598	ATP2B4|FXYD5|SLC4A5|SLC4A8|TRPM2|CATSPER2|ACTN4|SERPINE2|SLC6A8|SLC9A4|SLC41A1|WNK1
GO:0002573	myeloid leukocyte differentiation	0.0537904	LILRB1|FAM213A|CREB1|LILRB3|EIF2AK1|CD4|RELB|TOB2|PPARGC1B|CSF1R|SRC|LRRK1|CEBPE|PARP1|FOXP1|GATA1
GO:0050657	nucleic acid transport	0.0544286	PNPT1|U2AF2|NUP62|IGF2BP2|CPSF3|RFTN1|CKAP5|AAAS|NOL6|DDX19A|KHSRP|PHAX|MCM3AP|XPO7|NUP93|THOC2|SIDT2|TSC1|SYMPK
GO:2000113	negative regulation of cellular macromolecule biosynthetic process	0.0552685	HCFC1|AHR|EIF2AK4|PDCD4|DHFR|CBX6|FOXK1|CDAN1|OLIG2|PUM1|CREB1|HIPK2|MAGED1|KDM1A|PSMC5|RUNX3|CALR|PIAS4|SMARCC2|LEP|GON4L|ZBTB4|SP2|NUP62|IGF2BP2|EIF4G1|LARP1|NR1D1|SIN3A|EID2B|DNMT1|AAAS|RELB|EXOSC10|RTF1|PPARGC1B|AGO2|ZFHX3|DROSHA|HES6|EZR|HIST1H1C|CLOCK|SOX8|CCAR2|TCF3|SRC|CDKN1C|EHMT2|FOSB|BACE2|TSHZ2|KHSRP|BAG3|HDAC6|PPID|PARP1|FOXP1|POLR2A|SARS|METTL16|NUP93|GATA1|FBP1|NFIC|SMARCA4|E2F6|CB…
GO:0030512	negative regulation of transforming growth factor beta receptor signaling pathway	0.056174	BCL9L|TGFB1I1|TGFBR3|GLG1|BAMBI|PMEPA1
GO:0046717	acid secretion	0.0573439	PLA2G2D|LEP|VAMP2|TSPOAP1|GIPC1|ABCC3|SLC9A4
GO:0040011	locomotion	0.0577835	CREB1|DDB1|SPTAN1|ZSWIM4|FBXO7|EZR|SPON2|DPYSL2|SPNS3|PPID|PTGDR2|SPTBN1|DPYSL5|TRIM28|RNF165
GO:0007416	synapse assembly	0.0586701	EIF4G1|PCDHB9|SPOCK2|CDH9|COLQ
GO:0015800	acidic amino acid transport	0.0593457	VAMP2|TSPOAP1|GIPC1|KCNJ10|PRAF2
GO:0032205	negative regulation of telomere maintenance	0.0593457	EXOSC10|SRC|PARP1|GNL3L|PAPD5
GO:0043393	regulation of protein binding	0.0593933	HIPK2|KDM1A|HSP90AB1|IL10|LFNG|SYAP1|CCL23|TIAM1|SRC|TGFBR3|DNAJB2|BAMBI|CARM1|DAB2|EPB41|GNL3L|CAMK1
GO:0051239	regulation of multicellular organismal process	0.0594947	SSTR2|GJC1|NLRP8|ATP2B4|PPP2R1A|AKAP13|HSP90AB1|CACNG6|IGF2BP2|IL5RA|RELB|SH3BP1|PTGDS|ADORA3|GSTP1|HEMGN|TNFRSF9|DHRS3|PTGDR2|ASB1|CACNA1D|FTO|KCNH6|WNK1|GSTM2|MAST2
GO:0031498	chromatin disassembly	0.0595023	SMARCD1|SMARCC2|MAP1S|SMARCA4
GO:0044068	modulation by symbiont of host cellular process	0.0595023	EIF2AK4|CD4|SCRIB|BCL2L1
GO:0050873	brown fat cell differentiation	0.0595023	LEP|ALDH6A1|FTO|ARL4A
GO:0043401	steroid hormone mediated signaling pathway	0.0598961	CALR|NR1D1|PPARGC1B|MED12|CLOCK|TGFB1I1|SRC|HDAC6|PARP1|FOXP1|SMARCA4|CARM1|RBM14|DAB2|PMEPA1
GO:0050807	regulation of synapse organization	0.0600064	CLSTN1|IL10|CFL1|EIF4G1|SLITRK1|ADGRL1|EEF2K|COLQ|CAMK1
GO:0098609	cell-cell adhesion	0.0600377	LILRB1|IL18|SPN|PLA2G2D|MSN|TNFSF14|CLSTN1|ITGB7|PDLIM1|IL10|LEP|FXYD5|CLDN14|GRAP2|CD3E|CD4|PCDHB9|IDO1|EZR|ROPN1B|SRC|TTYH1|ALOX15|ESAM|SELP|ADGRL1|SCRIB|HLA-G|CLDN5|PIEZO1|ITGAL|NCR3|ERBB2|HLA-DRB3|CDH9|TMEM131L
GO:0051236	establishment of RNA localization	0.0602247	PNPT1|U2AF2|NUP62|IGF2BP2|CPSF3|RFTN1|CKAP5|AAAS|NOL6|DDX19A|KHSRP|PHAX|MCM3AP|XPO7|NUP93|THOC2|SIDT2|TSC1|SYMPK
GO:0030902	hindbrain development	0.0610603	SSTR2|CKB|CD3E|OGDH|SERPINE2|COQ8B|SCRIB|AARS|FLNA
GO:0097327	response to antineoplastic agent	0.0610603	DHFR|LARP1|CTNNA1|STAR|JUP|FECH|RAD51|CBX3|NR3C1
GO:0045058	T cell selection	0.0630655	SPN|AIRE|CD3E|CD4|LY9|SLAMF6
GO:0061061	muscle structure development	0.0636115	IL18|FKTN|PDCD4|TNFSF14|FOXK1|AKAP13|CREB1|KDM1A|CALR|SELENON|TTN|PTBP1|CTNNA1|EID2B|ENG|ZFHX3|BCL9L|LMOD3|SOX8|TCF3|MYOF|TMOD1|TGFBR3|CCNT2|HIVEP3|RBPMS2|PDGFRB|RBM38|TSC1|FLNB|CAMK1|RNF165
GO:0021549	cerebellum development	0.0638115	SSTR2|CKB|CD3E|OGDH|SERPINE2|COQ8B|AARS
GO:1903201	regulation of oxidative stress-induced cell death	0.0638115	HSPB1|IL10|FBXO7|HDAC6|PARP1|NUP93|TSC1
GO:0048699	generation of neurons	0.0645445	SLC44A4|EIF2AK4|DHFR|S1PR5|OLIG2|ADGRG1|CREB1|HIPK2|BLOC1S6|KDM1A|RUNX3|CALR|SPTAN1|LEP|ARHGDIA|CFL1|EIF4G1|LLGL1|CTNNA1|IRX3|CD3E|RNF10|ZSWIM4|FBXO7|CSF1R|SF3A2|PBX1|NREP|XRCC2|EZR|ELP3|SPON2|STAR|SOX8|DPYSL2|TCF3|TIAM1|SLITRK1|SRC|MAP1S|OGDH|AP2A1|LDLR|SERPINE2|HDAC6|PRPF19|CASZ1|OLIG1|SPTBN1|SCRIB|DPYSL5|EEF2K|DOK2|PLAA|CARM1|KCTD11|ERBB2|THOC2|FLNA|TSC1|TRAPPC9|WNK1|NCKIPSD|FXR2|CAMK1|RNF165
GO:0001556	oocyte maturation	0.0646662	DMC1|CDC25B|PPP2R1A
GO:0002295	T-helper cell lineage commitment	0.0646662	SPN|LY9|SLAMF6
GO:0010971	positive regulation of G2/M transition of mitotic cell cycle	0.0646662	SIN3A|PBX1|RCC2
GO:0021532	neural tube patterning	0.0646662	FKBP8|SSBP3|TBC1D32
GO:0031054	pre-miRNA processing	0.0646662	AGO2|DROSHA|AGO1
GO:0034389	lipid particle organization	0.0646662	PNPLA2|PPID|PLIN5
GO:0040033	negative regulation of translation, ncRNA-mediated	0.0646662	EIF4G1|AGO2|AGO1
GO:0051131	chaperone-mediated protein complex assembly	0.0646662	HSP90AB1|HSPA4|HDAC6
GO:0060317	cardiac epithelial to mesenchymal transition	0.0646662	PDCD4|ENG|TGFBR3
GO:0070672	response to interleukin-15	0.0646662	IL2RB|CD4|IL2RG
GO:0002250	adaptive immune response	0.0678998	LILRB1|IL18|EIF2AK4|SPN|AIRE|LILRB3|DCLRE1C|IL10|RFTN1|CD3E|CD4|ADGRE1|RELB|MSH6|LY9|SLAMF6|POU2F2|ALOX15|TXK|MCOLN1|LAT|PRKD2|NCR3|IL18BP|TSC1|CD244|ZNF683|CLC
GO:0007548	sex differentiation	0.0682753	DMC1|ADGRG1|ZFP42|LEP|LFNG|CTNNA1|PBX1|EIF2B4|STAR|SOX8|SRC|ASB1|PDGFRB|BCL2L1|GATA1
GO:0071396	cellular response to lipid	0.0683097	AHR|SSTR2|MSN|AKAP13|CREB1|SMARCD1|CALR|LEP|PPARGC1B|MED12|CLOCK|TGFB1I1|LDLR|HDAC6|PARP1|FOXP1|SMARCA4|CARM1|FECH|CBX3|RBM14|DAB2|NR3C1|PMEPA1
GO:0016073	snRNA metabolic process	0.0683154	SNAPC1|INTS3|INTS9|RPRD2|POU2F2|CCNT2|PHAX|POLR2A|METTL16|GTF2F1
GO:0036498	IRE1-mediated unfolded protein response	0.068721	TPP1|SYVN1|FKBP14|SEC61G|HYOU1|SEC31A|HDGF|TLN1
GO:0044728	DNA methylation or demethylation	0.068721	MGMT|DNMT1|APOBEC3C|TDRD1|EHMT2|PARP1|FTO|TRIM28
GO:0061337	cardiac conduction	0.068721	GJC1|ATP2B4|CACNG6|STIM1|JUP|CACNA1D|KCNH6|FLNA
GO:0071773	cellular response to BMP stimulus	0.068721	PDCD4|HIPK2|UBE2O|FKBP8|ENG|TGFBR3|RBPMS2|RNF165
GO:0006111	regulation of gluconeogenesis	0.069869	LEP|NR1D1|SOGA1|FBP1
GO:0014003	oligodendrocyte development	0.069869	EIF2B4|MED12|KCNJ10|GSTP1
GO:0072078	nephron tubule morphogenesis	0.069869	MAGED1|IRX3|PBX1|SOX8
GO:0002292	T cell differentiation involved in immune response	0.0703371	IL18|SPN|RELB|LY9|SLAMF6|FOXP1|TSC1
GO:1904356	regulation of telomere maintenance via telomere lengthening	0.0703371	PARN|EXOSC10|SRC|MAP2K7|PARP1|GNL3L|PAPD5
GO:0030036	actin cytoskeleton organization	0.0717487	AKAP13|BCR|CALR|MYO18A|SPTAN1|ARHGDIA|CFL1|TTN|LLGL1|CTNNA1|ARHGAP17|SH3BP1|PPARGC1B|CSF1R|EZR|WHAMM|FGD2|LMOD3|PI4KA|SRC|TMOD1|CORO7|ALOX15|ITGB5|TRPM2|ACTN4|ZYX|ESPN|SPTBN1|PDGFRB|DMTN|FLNA|TSC1|FLNB|EPB41|ADRA2A|TLN1
GO:0051716	cellular response to stimulus	0.0728016	FKTN|INIP|EIF2AK4|SPN|CRCP|DMC1|NLRP8|GPR1|DAPP1|MCM8|S1PR5|ADGRG1|PPP2R1A|MCMDC2|PGAP2|MAGED1|LILRB3|DCLRE1C|INTS3|BLOC1S6|PIGU|DDB1|MFHAS1|TPRA1|ITGB7|SELENON|SPTAN1|EXO5|RAD23A|ARHGDIA|E2F2|ZBTB4|DUSP8|EIF4G1|TTN|LLGL1|ADGRG5|LFNG|NME2|RHBDF2|GRAP2|LGALS12|RFTN1|ARHGAP17|CD3E|EIF2AK1|AGAP3|ADGRE1|AAAS|RELB|LRRC8A|SH3BP1|MSH6|TOP3A|RTF1|MBD4|GIT1|ECPAS|PBX1|ZBTB40|OR11A1|XRCC2|ZNF346|TMEM17|CBL…
GO:0007411	axon guidance	0.0739737	CREB1|SPTAN1|ZSWIM4|CSF1R|EZR|SPON2|DPYSL2|SRC|SPTBN1|DPYSL5|DOK2|ERBB2|RNF165
GO:0008406	gonad development	0.0739737	DMC1|ADGRG1|ZFP42|LEP|LFNG|CTNNA1|EIF2B4|STAR|SOX8|SRC|PDGFRB|BCL2L1|GATA1
GO:0030048	actin filament-based movement	0.0748564	GJC1|TTN|JUP|TMOD1|ACTN4|SUN2|CACNA1D|FLNA
GO:0030879	mammary gland development	0.0748564	CREB1|MGMT|CSF1R|SRC|CAPN1|SLC29A1|FASN|SCRIB
GO:0051961	negative regulation of nervous system development	0.0761913	EIF2AK4|OLIG2|ADGRG1|CALR|ARHGDIA|CTNNA1|IRX3|RNF10|PBX1|SOX8|LDLR|PRPF19|CARM1|KCTD11|TSC1
GO:0001541	ovarian follicle development	0.0763601	DMC1|LFNG|CTNNA1|EIF2B4|BCL2L1
GO:0070887	cellular response to chemical stimulus	0.0765359	HCFC1|LILRB1|AHR|IL18|PNPT1|FAM213A|SSTR2|PDCD4|DHFR|SHCBP1|ATP2B4|MSN|TNFSF14|IL17RD|HSPB1|PUM1|AKAP13|FAM162A|HIPK2|SMARCD1|TPP1|UBE2O|KDM1A|HSP90AB1|BCR|PSMC5|PIAS4|IL10|LEP|SULT1A1|PRPF8|PTGS1|NUP62|CFL1|MGMT|TUBA1B|LARP1|IL2RB|PTBP1|CSF2RA|CTNNA1|SYVN1|SYAP1|CISH|GP1BA|NR1D1|SIN3A|IL5RA|DNMT1|VAMP2|CD4|CCL23|PLVAP|FKBP8|BOLA2|ENG|SHPK|FBXO7|PPARGC1B|GIPC1|CSF1R|AGO2|NREP|DROSHA|IL2RG|BCL9L|M…
GO:0060548	negative regulation of cell death	0.0766817	LILRB1|PDCD4|TNFSF14|HSPB1|CREB1|HIPK2|PGAP2|KDM1A|HSP90AB1|PSMC5|DDB1|MYO18A|IL10|LEP|ARHGDIA|NUP62|CFL1|MGMT|EIF4G1|IL2RB|NME2|CTNNA1|SYVN1|HIGD2A|SIN3A|FKBP8|IDO1|FBXO7|CSF1R|XRCC2|STAR|SOX8|CCAR2|TIAF1|SRC|GRINA|GSTP1|BAG3|HYOU1|ZNF385A|FOXP1|PDGFRB|BCL2L1|DFFA|AP2B1|NUP93|GATA1|EEF2K|PSME3|AARS|ALOX12|ERBB2|FLNA|DAB2|TSC1|BIRC3
GO:0070192	chromosome organization involved in meiotic cell cycle	0.0766931	DMC1|PPP2R1A|MCMDC2|NCAPD2|RAD51
GO:0019722	calcium-mediated signaling	0.0771139	ATP2B4|SELENON|CD3E|CD4|NMUR1|NFATC1|MCOLN1|LAT|PTGDR2|GSTM2
GO:0060964	regulation of gene silencing by miRNA	0.0775174	PUM1|NUP62|EIF4G1|AAAS|AGO2|POLR2A|NUP93|NCOR2|AGO1
GO:0002064	epithelial cell development	0.0784856	MSN|SLC4A5|ENG|EZR|CLOCK|SOX8|TMOD1|SCRIB|NUP93|SLC9A4|CLDN5|SIDT2|FLNB
GO:0010921	regulation of phosphatase activity	0.0784856	PPP2R3A|PPP2R2B|PPP2R1A|HSP90AB1|PPARGC1B|SPOCD1|PPME1|PDGFRB|TSC1|UBXN2A|WNK1|ZFYVE1|PPP6R1
GO:0042537	benzene-containing compound metabolic process	0.0790092	IDO1|GOT2|GSTM2
GO:0006312	mitotic recombination	0.0792516	DMC1|XRCC2|RAD51
GO:0031935	regulation of chromatin silencing	0.0792516	SIN3A|DNMT1|TRIM28
GO:0032968	positive regulation of transcription elongation from RNA polymerase II promoter	0.0792516	RTF1|GTF2F1|PAF1
GO:0035909	aorta morphogenesis	0.0792516	ENG|NPRL3|PDGFRB
GO:0045662	negative regulation of myoblast differentiation	0.0792516	IL18|EID2B|SOX8
GO:0051445	regulation of meiotic cell cycle	0.0792516	PPP2R1A|CALR|LFNG
GO:0060284	regulation of cell development	0.0808378	S1PR5|PPP2R1A|AKAP13|CREB1|KDM1A|CFL1|EIF4G1|ZSWIM4|TRIM58|FBXO7|SF3A2|NREP|XRCC2|CLOCK|LMOD3|STAR|DPYSL2|TCF3|TIAM1|SLITRK1|AP2A1|SERPINE2|CASZ1|EEF2K|PLAA|CLDN5|FLNA|NCKIPSD|FXR2|CAMK1
GO:0006266	DNA ligation	0.0810952	MGMT|POLD1|PARP1|RAD51
GO:0007157	heterophilic cell-cell adhesion via plasma membrane cell adhesion molecules	0.0810952	SELP|ADGRL1|ITGAL|NCR3
GO:0030195	negative regulation of blood coagulation	0.0810952	GP1BA|SERPINE2|KRT1|ALOX12
GO:0030431	sleep	0.0810952	IL18|PTGDS|STAR|SLC29A1
GO:0032148	activation of protein kinase B activity	0.0810952	IL18|SRC|PRR5|ADRA2A
GO:0051965	positive regulation of synapse assembly	0.0810952	CLSTN1|SLITRK1|ADGRL1|EEF2K
GO:0071549	cellular response to dexamethasone stimulus	0.0810952	STAR|FECH|CBX3|NR3C1
GO:0045893	positive regulation of transcription, DNA-templated	0.0844317	HCFC1|LILRB1|AHR|IL18|RAX2|AIRE|FOXK1|CREB1|HIPK2|MAGED1|SMARCD1|KDM1A|PSMC5|RUNX3|SMARCC2|IL10|E2F2|PBX2|NUP62|PPRC1|NME2|TRERF1|NR1D1|SIN3A|CD4|RELB|SSBP3|RNF10|ENG|RTF1|PPARGC1B|AGO2|PBX1|ZFHX3|BCL9L|MED12|CLOCK|SOX8|JUP|POU2F2|TGFB1I1|GCN1|TCF3|SRC|PELP1|PLAGL2|CDKN1C|SOX12|FOSB|CCNT2|TXK|CEBPE|NFATC1|HIVEP3|PARP1|TNIP3|BAMBI|CASZ1|PIK3R2|PRKD2|GATA1|NFIC|SMARCA4|FOXJ2|GTF2F1|CARM1|ZMIZ2|ERBB…
GO:0007044	cell-substrate junction assembly	0.0845358	TNS1|WHAMM|SRC|DMTN|RCC2|TSC1|TLN1
GO:0043367	CD4-positive, alpha-beta T cell differentiation	0.0845358	IL18|SPN|PLA2G2D|RELB|LY9|SLAMF6|FOXP1
GO:0007187	G-protein coupled receptor signaling pathway, coupled to cyclic nucleotide second messenger	0.0845367	SSTR2|ATP2B4|GPR1|AKAP13|GNA11|GNA14|PTGDR2|CACNA1D|FLNA|ADRA2A
GO:0042177	negative regulation of protein catabolic process	0.0845367	HIPK2|HSP90AB1|IL10|GIPC1|CCAR2|UBE2G2|FHIT|SERPINE2|FLNA|SF3B3
GO:0048468	cell development	0.0853479	SLC44A4|PDCD4|GJC1|DHFR|DMC1|CDC25B|MCMDC2|BLOC1S6|RUNX3|ITGB7|SELENON|SPTAN1|LEP|TTN|LLGL1|OSBP2|CD3E|CSF1R|EIF2B4|MED12|ROPN1B|SPON2|POU2F2|KCNJ10|SRC|TDRD1|MAP1S|LRRK1|TGFBR3|GSTP1|OGDH|HDAC6|SPTBN1|ACRBP|ZNF385A|FOXP1|PDGFRB|BCL2L1|GATA1|DPYSL5|DOK2|EPB42|ERBB2|THOC2|WNK1|RNF165
GO:1902680	positive regulation of RNA biosynthetic process	0.0861397	HCFC1|LILRB1|AHR|IL18|RAX2|AIRE|FOXK1|CREB1|HIPK2|MAGED1|SMARCD1|KDM1A|PSMC5|RUNX3|SMARCC2|IL10|E2F2|PBX2|NUP62|PPRC1|NME2|TRERF1|NR1D1|SIN3A|CD4|RELB|SSBP3|RNF10|ENG|RTF1|PPARGC1B|AGO2|PBX1|ZFHX3|BCL9L|MED12|CLOCK|SOX8|JUP|POU2F2|TGFB1I1|GCN1|TCF3|SRC|PELP1|PLAGL2|CDKN1C|SOX12|FOSB|CCNT2|TXK|CEBPE|NFATC1|HIVEP3|PARP1|TNIP3|BAMBI|CASZ1|PIK3R2|PRKD2|GATA1|NFIC|SMARCA4|FOXJ2|GTF2F1|CARM1|ZMIZ2|ERBB…
GO:1900408	negative regulation of cellular response to oxidative stress	0.0862849	HSPB1|IL10|FBXO7|NUP93|TSC1
GO:0006305	DNA alkylation	0.0865864	MGMT|DNMT1|TDRD1|EHMT2|PARP1|TRIM28
GO:0032922	circadian regulation of gene expression	0.0865864	AHR|MAGED1|NR1D1|RELB|ZFHX3|CLOCK
GO:0034103	regulation of tissue remodeling	0.0865864	IL18|BCR|LEP|PPARGC1B|CSF1R|SRC
GO:0045670	regulation of osteoclast differentiation	0.0865864	LILRB1|FAM213A|CREB1|LILRB3|TOB2|PPARGC1B
GO:0014013	regulation of gliogenesis	0.088086	OLIG2|CREB1|RNF10|SOX8|TIAM1|LDLR|SERPINE2|PRPF19
GO:0007166	cell surface receptor signaling pathway	0.0883328	LILRB1|IL18|PDCD4|SHCBP1|MSN|TNFSF14|IL17RD|HSPB1|ADGRG1|PPP2R1A|CREB1|HIPK2|LILRB3|UBE2O|HSP90AB1|BCR|PSMC5|DDB1|PIAS4|IL10|LEP|NUP62|CFL1|IL2RB|LLGL1|PTBP1|ADGRG5|LFNG|CSF2RA|RHBDF2|GRAP2|CISH|RFTN1|GP1BA|CD3E|IL5RA|CD4|CCL23|PLVAP|ADGRE1|FKBP8|RELB|BOLA2|ENG|RTF1|GIPC1|CSF1R|GIT1|AGO2|PBX1|NREP|IL2RG|TMEM17|BCL9L|CBLB|EIF2B4|MED12|EZR|POFUT1|NOTCH2NL|JUP|CCAR2|TGFB1I1|TIAM1|ADORA3|CDKN1C|P2RY2…
GO:0034249	negative regulation of cellular amide metabolic process	0.0886791	EIF2AK4|DHFR|PUM1|CALR|NUP62|IGF2BP2|EIF4G1|LARP1|EIF2AK1|AAAS|AGO2|DROSHA|KHSRP|POLR2A|METTL16|NUP93|TSC1|NCOR2|AGO1|FXR2
GO:0048870	cell motility	0.0897304	SPN|ATP2B4|MSN|AIRE|TNFSF14|HSPB1|ADGRG1|BCR|ITGB7|CALR|MYO18A|STRIP2|IL10|LEP|CFL1|GRAP2|CTNNA1|CCL23|PLVAP|SH3BP1|ENG|GIPC1|CSF1R|TNS1|AGO2|ROPN1B|ELP3|BDKRB1|SOX8|ZNF580|JUP|TIAM1|SRC|ADORA3|TGFBR3|GSTP1|ESAM|OGDH|TRPM2|CATSPER2|ACTN4|SERPINE2|TSPAN1|ABI3|HDAC6|SUN2|GLG1|BAMBI|SELP|TCAF1|PIK3R2|SPOCK2|SCRIB|FOXP1|PDGFRB|DMTN|PRKD2|GYPB|BSG|NUP93|CD248|DOK2|PLAA|BIN2|ITGAL|ERBB2|RCC2|FLNA|DAB2|…
GO:0000725	recombinational repair	0.0898569	DMC1|MCM8|MCMDC2|KDM1A|XRCC2|PARP1|SEM1|RAD51|MMS19
GO:0042035	regulation of cytokine biosynthetic process	0.0898569	LILRB1|SPN|HSPB1|IL10|IGF2BP2|CD3E|CD4|ASB1|MAST2
GO:0051240	positive regulation of multicellular organismal process	0.0905153	IL18|SPN|CRCP|HSPB1|OLIG2|PUM1|CLSTN1|CREB1|HIPK2|MAGED1|KDM1A|CALR|IL10|LEP|ARHGDIA|HK1|EIF4G1|NME2|IRX3|CD3E|CD4|MSH6|RNF10|TOB2|TRIM58|IDO1|PPARGC1B|CSF1R|AGO2|SF3A2|LY9|STIM1|XRCC2|EZR|SLAMF6|POLR3C|SPON2|LMOD3|STAR|SOX8|ZNF580|JUP|PHLDB1|TCF3|SLITRK1|SRC|P2RY2|TGFBR3|AP2A1|TXK|LDLR|SERPINE2|HDAC6|PRPF19|PARP1|SELP|ADGRL1|SPTBN1|FOXP1|PDGFRB|DMTN|PRKD2|GATA1|EEF2K|PLAA|HLA-G|KCTD11|FLNA|NCKIP…
GO:0034330	cell junction organization	0.0913375	GJC1|CTNNA1|SH3BP1|CSF1R|TNS1|WHAMM|JUP|SRC|ACTN4|DMTN|CLDN5|RCC2|FLNA|TSC1|CDH9|TLN1
GO:0010518	positive regulation of phospholipase activity	0.0931507	NMUR1|TXK|PDGFRB|PLAA
GO:0032435	negative regulation of proteasomal ubiquitin-dependent protein catabolic process	0.0931507	HSP90AB1|GIPC1|CCAR2|FHIT
GO:0034661	ncRNA catabolic process	0.0931507	PNPT1|EXOSC10|DROSHA|PAPD5
GO:0032989	cellular component morphogenesis	0.0942982	PNPT1|EIF2AK4|NUBPL|MSN|AKAP13|CREB1|ITGB7|CALR|STRIP2|SPTAN1|ARHGDIA|CFL1|TTN|LLGL1|GP1BA|ZSWIM4|CSF1R|BCL9L|EZR|FGD2|SPON2|LMOD3|DPYSL2|PHLDB1|TIAM1|SLITRK1|SRC|MAP1S|TMOD1|ACTN4|HDAC6|BAMBI|SPTBN1|ZNF385A|SCRIB|PDGFRB|DMTN|BCL2L1|GATA1|DPYSL5|EEF2K|DOK2|EPB42|PLAA|ERBB2|RCC2|FLNA|SIDT2|FLNB|EPB41|CDH9|FXR2|RNF165
GO:0016339	calcium-dependent cell-cell adhesion via plasma membrane cell adhesion molecules	0.0948333	PCDHB9|SELP|CDH9
GO:0050982	detection of mechanical stimulus	0.0948333	JUP|SERPINE2|PIEZO1
GO:0002363	alpha-beta T cell lineage commitment	0.0951172	SPN|LY9|SLAMF6
GO:0019081	viral translation	0.0951172	EIF2AK4|DENR|PTBP1
GO:0043369	CD4-positive or CD8-positive, alpha-beta T cell lineage commitment	0.0951172	SPN|LY9|SLAMF6
GO:0044321	response to leptin	0.0951172	LEP|NR1D1|STAR
GO:0060148	positive regulation of posttranscriptional gene silencing	0.0951172	PUM1|EIF4G1|AGO2
GO:0070841	inclusion body assembly	0.0951172	PSMC5|DNAJB2|HDAC6
GO:0071526	semaphorin-plexin signaling pathway	0.0951172	ARHGDIA|SH3BP1|FLNA
GO:1903204	negative regulation of oxidative stress-induced neuron death	0.0951172	IL10|FBXO7|TSC1
GO:0060968	regulation of gene silencing	0.0951989	PUM1|NUP62|EIF4G1|AAAS|AGO2|POLR2A|NUP93|NCOR2|AGO1
GO:0007162	negative regulation of cell adhesion	0.0958279	LILRB1|SPN|PLA2G2D|IL10|FXYD5|ARHGDIA|IDO1|SRC|ACTN4|SERPINE2|DMTN|HLA-G|ALOX12|ERBB2|RCC2|TMEM131L
GO:0010558	negative regulation of macromolecule biosynthetic process	0.0963201	LILRB1|IL10|TOB2|SFMBT2|GSTP1|ASB1
GO:0001678	cellular glucose homeostasis	0.096549	HK1|NR1D1|SIN3A|STAR|TIAM1|SLC29A1|PIK3R2|SMARCA4|SIDT2|ADRA2A

## Sheet: (E) GO BP Inc+Dec
ID	Label	P-value	Symbols
GO:0002181	cytoplasmic translation	7.22214e-05	RPL7L1|RPL9|DENR|RPS3A|EIF4G1|RPL7|RPL8|RPL15|RPL30|RPL11|RPLP0|DPH5|RPL35A|DPH3|RPS29|RPL26L1|CPEB3|RPL39|GSPT1|HSPA14|ZNF385A|RPL17|RPL13A|RWDD1|ZC3H15|RPL31
GO:0000184	nuclear-transcribed mRNA catabolic process, nonsense-mediated decay	0.000438061	RPL9|PPP2R1A|RPS17|PARN|RPS6|RPS5|RPS3A|EIF4G1|RPL7|RPS15A|RPS9|EXOSC10|RPL8|RPL27|RPL15|RPL30|RPL11|RPLP0|RPL35A|RPS29|RPS18|RPL39|RPS4Y1|GSPT1|RPL34|RPS10|RPL17|RPL13A|EIF3E|DCP2|RPS27|RPL31
GO:0071277	cellular response to calcium ion	0.000792518	RASGRP2|SLC25A23|MEF2C|ALOX15|FOSB|JUNB|TRPM2|MCOLN1|DMTN|EEF2K|ALOX5AP|WNK1|FUS
GO:0051895	negative regulation of focal adhesion assembly	0.00143964	THBS1|SRC|PTEN|DMTN|RCC2
GO:0006614	SRP-dependent cotranslational protein targeting to membrane	0.00175984	RPL9|RPS17|RPS6|RPS5|RPS3A|RPL7|RPS15A|RPS9|RPL8|RPL27|RPL15|RPL30|RPL11|RPLP0|RPL35A|RPS29|RPS18|RPL39|RPS4Y1|RPL34|RPS10|RPL17|RPL13A|RPS27|RPL31
GO:0002517	T cell tolerance induction	0.00253635	AIRE|PHLPP1|ICOS|CLC
GO:0072599	establishment of protein localization to endoplasmic reticulum	0.00259074	RPL9|RPS17|RPS6|RPS5|RPS3A|RPL7|RPS15A|RPS9|RPL8|RPL27|RPL15|RPL30|RPL11|RPLP0|RPL35A|RPS29|RPS18|RPL39|RPS4Y1|SEC61G|RPL34|HYOU1|RPS10|RPL17|RPL13A|RPS27|RPL31
GO:2000643	positive regulation of early endosome to late endosome transport	0.00334726	MSN|EZR|RDX|VPS11|DAB2
GO:0032940	secretion by cell	0.0036061	LILRB1|SCRN1|SRGN|MME|CLEC4E|MNDA|TNFSF13B|GLIPR1|SELL|ADGRG3|MCEMP1|FGL2|VPS41|CTSW|LILRB3|TNFAIP6|CKAP4|HSP90AB1|DNAJC13|BCR|MMP9|MYO18A|BST1|SPTAN1|IL10|COPS5|HK1|NLRP12|CREG1|TUBA4A|EEF1A1|TTN|FCAR|SLC1A5|LLGL1|TLR4|NME2|RHBDF2|THBS1|CYSTM1|ARHGAP9|ARHGAP17|VTI1B|PLAUR|FPR1|ORM1|MAGT1|VMP1|SERPINB1|ENG|CDA|GIPC1|CSF1R|LYZ|RAB31|LRMP|PGLYRP1|S100A8|MMRN1|PSMA2|EZR|TLR6|ACTR10|VNN1|S100A9|TLR10…
GO:0002309	T cell proliferation involved in immune response	0.00375263	LILRB1|RPS6|SLC11A1
GO:0032792	negative regulation of CREB transcription factor activity	0.00375263	EIF2AK4|ADGRG3|DDIT3
GO:2001183	negative regulation of interleukin-12 secretion	0.00375263	LILRB1|TNFRSF9|TLR8
GO:0071559	response to transforming growth factor beta	0.00405935	CREB1|HIPK2|HSP90AB1|RUNX3|THBS1|ENG|GIPC1|ZFHX3|NREP|BCL9L|MEF2C|STAR|TGFB1I1|SRC|CDKN1C|TGFBR3|ITGB5|ZYX|GLG1|PARP1|BAMBI|ZNF451|ARG1|PDPK1|CLDN5|DAB2|FNTA|NR3C1|PMEPA1
GO:0010038	response to metal ion	0.00504984	CREB1|MMP9|CALR|TTN|THBS1|RASGRP2|ACO1|SLC25A23|S100A8|AQP9|STIM1|PPP3CA|MEF2C|CASP3|STAR|ALOX15|FOSB|JUNB|TRPM2|CYP2R1|PARP1|MCOLN1|PTEN|DMTN|CHUK|ARG1|BSG|EEF2K|FBP1|B2M|PDCD6|FECH|CALM2|ALOX5AP|SEC31A|AOC1|SLC41A1|WNK1|FUS|PTGS2|CDKN1B|CASP8
GO:0030511	positive regulation of transforming growth factor beta receptor signaling pathway	0.00507738	HIPK2|HSP90AB1|THBS1|GIPC1|TGFB1I1|CDKN1C|TGFBR3|DAB2
GO:0051131	chaperone-mediated protein complex assembly	0.00554519	HSP90AB1|MKKS|HSPA4|HDAC6|HSP90AA1|CCT2
GO:0002376	immune system process	0.00616602	FAM213A|CRCP|NLRP8|RAB32|RPS17|HIPK2|CTSW|GZMM|IFNGR1|S1PR4|GLO1|RUNX3|KYNU|TNFSF10|ITGB7|NRROS|NLRP12|SP2|ELMOD2|TSC22D3|DDX17|SETD1A|IFIT5|CLEC2D|MSRB1|GP1BA|IL5RA|EIF2AK1|IL1RN|CCL23|ADGRE1|SSBP3|CXCR4|TOB2|OSM|CXCL16|TREM1|LILRA5|CSF1R|ALAS2|MAEA|PBX1|AQP9|HIST1H4H|APOBEC3C|RPL30|IL2RG|JCHAIN|STAR|TNFRSF17|PADI4|RNASEL|CAPZA2|RAB43|CTSF|IFNAR1|MAP2K7|PHLPP1|LRRK1|ALOX15|DPY30|TNFRSF10B|TGFBR3…
GO:0003376	sphingosine-1-phosphate signaling pathway	0.00657085	S1PR5|S1PR4|S1PR3|EZR|SPNS3
GO:1904706	negative regulation of vascular smooth muscle cell proliferation	0.00657085	PDCD4|IL10|MEF2C|GSTP1|CDKN1B
GO:0006527	arginine catabolic process	0.00670843	ATP2B4|OAT|PADI4|ARG1
GO:0090073	positive regulation of protein homodimerization activity	0.00670843	CRBN|SYAP1|MEF2C|GNL3L
GO:0060334	regulation of interferon-gamma-mediated signaling pathway	0.00672875	IFNGR1|HSP90AB1|PIAS1|PTPN2|JAK1|ARG1|IFNGR2
GO:0006612	protein targeting to membrane	0.00821413	RPL9|RPS17|RPS6|RPS5|RPS3A|ATG3|RPL7|RPS15A|RPS9|RPL8|RPL27|RPL15|RPL30|RPL11|RABGEF1|RPLP0|RPL35A|RPS29|RPS18|ATG4A|RPL39|RPS4Y1|RPL34|HYOU1|TCAF1|DMTN|ZDHHC14|SSR2|RPS10|RPL17|RPL13A|ERBB2|FIS1|VAMP7|RPS27|RPL31
GO:1903844	regulation of cellular response to transforming growth factor beta stimulus	0.00938224	HIPK2|HSP90AB1|THBS1|ENG|GIPC1|NREP|BCL9L|TGFB1I1|CDKN1C|TGFBR3|GLG1|BAMBI|ZNF451|PDPK1|DAB2|PMEPA1
GO:0042130	negative regulation of T cell proliferation	0.0111818	LILRB1|SPN|PLA2G2D|IL10|IDO1|CASP3|PDE5A|ARG1|HLA-G|ERBB2|TMEM131L
GO:1902532	negative regulation of intracellular signal transduction	0.012952	FKTN|BCL6|PDCD4|HSPB1|ADGRG3|PPP2R1A|PGAP2|KDM1A|MMP9|UBR2|NLRP12|DUSP8|NUP62|TLR4|SYVN1|CISH|GP1BA|PSMD10|HERPUD1|PLAUR|SH3BP1|TXNDC12|LEPROT|EZR|NPRL3|VNN1|IGBP1|CCAR2|SENP2|HMGCR|SRC|DDIT3|GRINA|PHLPP1|GSTP1|TPT1|ARNTL|MBIP|RASA2|SERPINE2|PTPN2|TNFAIP8L1|TNIP3|USP10|HYOU1|PIK3R2|PTEN|ZNF385A|BCL2L1|FBP1|PDCD6|SESN1|CALM2|C1QBP|DUSP14|TSC1|UBE2B|BID|GSTM2|ADRA2A|PTGS2|TANK|CASP8
GO:0071241	cellular response to inorganic substance	0.0131857	CREB1|MMP9|CALR|RASGRP2|SLC25A23|MEF2C|STAR|ALOX15|FOSB|JUNB|TRPM2|PARP1|MCOLN1|DMTN|CHUK|EEF2K|FBP1|B2M|ALOX5AP|RAD51|AOC1|SLC41A1|WNK1|FUS|PTGS2|CDKN1B
GO:0002249	lymphocyte anergy	0.0132632	CD3E|PHLPP1|CLC
GO:0002667	regulation of T cell anergy	0.0132632	CD3E|PHLPP1|CLC
GO:0010572	positive regulation of platelet activation	0.0132632	TLR4|SELP|DMTN
GO:0038108	negative regulation of appetite by leptin-mediated signaling pathway	0.0132632	LEP|MKKS|BBS4
GO:0060335	positive regulation of interferon-gamma-mediated signaling pathway	0.0132632	PARP9|NLRC5|TXK
GO:1990314	cellular response to insulin-like growth factor stimulus	0.0132632	CREB1|SYAP1|PTEN
GO:2001300	lipoxin metabolic process	0.0132632	ALOX15|ALOX5AP|ALOX12
GO:0060632	regulation of microtubule-based movement	0.0136438	MKKS|TRIM58|RHOT1|IGBP1|BBS4|HDAC6
GO:0000707	meiotic DNA recombinase assembly	0.0137335	DMC1|MCMDC2|XRCC2|RAD51
GO:1903649	regulation of cytoplasmic transport	0.0142377	MSN|DNAJC13|EZR|SRC|RDX|VPS11|DAB2
GO:0050690	regulation of defense response to virus by virus	0.0171448	CD4|PACS1|CD28|AP2A1|SCRIB|AP2B1|B2M|AP1M1|AP1S2
GO:0072657	protein localization to membrane	0.0182164	RPL9|BLZF1|RAB32|RPS17|RPS6|ITGB7|RPS5|RPS3A|PPFIA1|ATG3|RPL7|LIN7A|RPS15A|RFTN1|VAMP2|PPP2R5A|VTI1B|STX3|PACS1|RPS9|RPL8|RPL27|RPL15|RAB31|RPL30|RPL11|RABGEF1|RPLP0|EZR|RPL35A|IFT20|RILPL2|JUP|TIAM1|RPS29|RPS18|TSPAN5|RDX|ATG4A|RPL39|RPS4Y1|HSPA4|RPL34|HYOU1|TCAF1|SPTBN1|SCRIB|DMTN|BCL2L1|EFR3A|BSG|TMED2|ZDHHC14|SSR2|AP2B1|RPS10|RPL17|GRIPAP1|PDPK1|ITGAL|RPL13A|ERBB2|TTC7B|FLNA|DAB2|FNTA|CRIPT|H…
GO:0002323	natural killer cell activation involved in immune response	0.0183769	PGLYRP1|RAB27A|VAMP7|CD244|ZNF683
GO:0002544	chronic inflammatory response	0.0183769	IL10|THBS1|IDO1|S100A8|VNN1
GO:0035584	calcium-mediated signaling using intracellular calcium source	0.0183769	TRPM2|SELP|ADGRL1|DMTN|FIS1
GO:0042921	glucocorticoid receptor signaling pathway	0.0183769	CALR|CLOCK|ARNTL|RBM14|NR3C1
GO:0061077	chaperone-mediated protein folding	0.0184066	HSPB1|FKBP2|CALR|TOR1A|TOR1B|MKKS|FKBP8|FKBP14|CRTAP|DNAJB2|HSPA4|PPID|HYOU1|HSPA14|DFFA|CCT2
GO:1902476	chloride transmembrane transport	0.018548	CLIC1|TTYH3|SLC4A1|SLC26A8|TTYH1|BEST1|PCYOX1|CLIC3
GO:0046683	response to organophosphorus	0.0186205	AHR|PNPT1|SELL|KDM1A|PPARGC1B|AQP9|EZR|STAR|FOSB|JUNB|PTEN|DMTN|BSG|EEF2K|CARM1|CRLS1|PTGS2
GO:0002263	cell activation involved in immune response	0.0186477	LILRB1|IL18|EIF2AK4|BCL6|SPN|MME|CLEC4E|MNDA|GLIPR1|SELL|ADGRG3|MCEMP1|FGL2|LILRB3|TNFAIP6|CKAP4|HSP90AB1|DNAJC13|BCR|RPS6|MMP9|BST1|SPTAN1|IL10|ANXA1|CREG1|EEF1A1|FCAR|LFNG|TLR4|NME2|CYSTM1|ARHGAP9|ITM2A|VAMP2|PLAUR|FPR1|ORM1|MAGT1|RELB|SERPINB1|MSH6|CDA|LYZ|RAB31|LRMP|PGLYRP1|S100A8|LY9|PSMA2|CD28|SLAMF6|ACTR10|VNN1|S100A9|JUP|BRI3|MMP25|FCGR3B|ANXA3|LAT2|GSTP1|CAPN1|PTPRN2|CMTM6|TRPM2|NBN|DYNL…
GO:0002521	leukocyte differentiation	0.0186498	LILRB1|IL18|FAM213A|BCL6|SPN|PLA2G2D|CLEC4E|AIRE|ADGRG3|CREB1|LILRB3|DCLRE1C|GLO1|RPS6|MMP9|IL10|LEP|GON4L|ANXA1|LFNG|TLR4|TNFSF8|CD3E|EIF2AK1|ITM2A|CD4|PCID2|RELB|LRRC8A|TOB2|FBXO7|PPARGC1B|CSF1R|PPP2R3C|TMEM64|PGLYRP1|LY9|DROSHA|CD28|SLAMF6|MEF2C|VNN1|POU2F2|BMX|TCF3|SRC|LRRK1|JUNB|TRPM2|TXK|CEBPE|PARP1|PTPN2|OSTM1|FOXP1|GATA1|TMEM176B|B2M|HLA-G|ERBB2|TSC1|TRIB1|AZI2|DOCK11|TMEM131L|ZNF683|CASP8
GO:0042107	cytokine metabolic process	0.0186629	LILRB1|IL18|SPN|HSPB1|IL10|NLRP12|IGF2BP2|TLR4|THBS1|CD3E|CD4|CD28|TLR6|CEBPE|TNFSF15|ASB1|TBK1|TLR8|MAST2
GO:0033363	secretory granule organization	0.0195813	SRGN|CREB1|ABCA1|SERPINE2|ZNF385A|TMF1|RFX2
GO:0001947	heart looping	0.0198026	MKKS|ENG|MEF2C|BBS4|SETDB2|TMED2
GO:0016339	calcium-dependent cell-cell adhesion via plasma membrane cell adhesion molecules	0.0198026	SELL|FXYD5|PCDHB9|ATP2C1|SELP|CDH9
GO:0018149	peptide cross-linking	0.0198026	ANXA1|THBS1|CSTA|SPOCK2|KRT1|EPB42
GO:0051099	positive regulation of binding	0.0201623	HIPK2|KDM1A|HSP90AB1|MMP9|PARP9|EIF4G1|CRBN|LFNG|SYAP1|HERPUD1|PLAUR|RPL11|MEF2C|DPH3|TIAM1|RALB|CLN5|WAPL|PARP1|BAMBI|STK4|B2M|TRIM28|EIF3E|EPB41|CTBP2|GNL3L
GO:2001242	regulation of intrinsic apoptotic signaling pathway	0.0201623	HSPB1|PGAP2|KDM1A|MMP9|PIAS4|SYVN1|HERPUD1|PLAUR|TXNDC12|S100A8|VNN1|S100A9|CCAR2|SRC|PLAGL2|DDIT3|GRINA|TPT1|PARP1|PTPN2|HYOU1|ZNF385A|BCL2L1|FIS1|BID|NACC2|PTGS2
GO:0006413	translational initiation	0.0205663	RPL9|HSPB1|DENR|RPS17|RPS6|EIF3H|RPS5|RPS3A|COPS5|EIF4G1|LARP1|EIF2A|RPL7|RPS15A|RPS9|RPL8|RPL27|RPL15|RPL30|RPL11|RPLP0|EIF2B4|RPL35A|RPS29|RPS18|YTHDF3|RPL39|RPS4Y1|RPL34|MTFMT|RPS10|RPL17|RPS27|RPL31
GO:0006805	xenobiotic metabolic process	0.0211895	AHR|MARC1|HSP90AB1|SULT1A1|PTGS1|NAT1|STAR|GSTP1|CBR3|CYP2R1|CYP2S1|AKR7A3|NQO2|AOC1|GSTM2
GO:0006402	mRNA catabolic process	0.0214942	PNPT1|NUP214|RPL9|PSMA6|HSPB1|PUM1|PPP2R1A|RPS17|PARN|PSMC5|RPS6|RPS5|LSM1|RPS3A|IGF2BP2|EIF4G1|LARP1|RPL7|RPS15A|PSMD10|PCID2|RPS9|EXOSC10|RPL8|RPL27|RPL15|AGO2|MYD88|RPL30|RPL11|PSMA2|RPLP0|RPL35A|RNASEL|RPS29|CPEB3|RPS18|YTHDF3|KHSRP|RPL39|RPS4Y1|GSPT1|ANP32A|RPL34|PSMC6|PSMA4|METTL16|RPS10|RPL17|PSME3|ZC3HAV1|RPL13A|EIF3E|LSM7|AGO1|DCP2|SLC11A1|FXR2|PAPD5|RPS27|RPL31
GO:0050729	positive regulation of inflammatory response	0.02156	IL18|PDCD4|NLRP12|TLR4|CCL23|OSM|IDO1|S100A8|MYD88|CD28|CLOCK|TLR6|S100A9|TLR10|LDLR|VAMP7|PTGS2
GO:0019083	viral transcription	0.0222278	NUP214|RPL9|RPS17|RPS6|RPS5|RPS3A|NUP62|RPL7|RPS15A|AAAS|RPS9|RPL8|RPL27|RPL15|RPL30|RPL11|RPLP0|RPL35A|RPS29|RPS18|SUPT4H1|CCNT2|RPL39|RPS4Y1|RPL34|POLR2A|NUP93|SMARCA4|GTF2F2|GTF2F1|RPS10|RPL17|RPL13A|RPS27|RPL31
GO:0002250	adaptive immune response	0.0236426	LILRB1|IL18|EIF2AK4|BCL6|SPN|AIRE|TNFSF13B|LILRB3|DCLRE1C|IL10|BTNL8|ANXA1|TLR4|RFTN1|CD3E|CD4|SAMSN1|ADGRE1|RELB|MSH6|LY9|CD28|SLAMF6|JCHAIN|MEF2C|TLR6|IL18RAP|TNFRSF17|POU2F2|BMX|ALOX15|LAT2|NBN|TXK|RAB27A|CTSS|MCOLN1|LAT|DENND1B|C1RL|PRKD2|ARG1|B2M|TLR8|NCR3|C1QBP|IL18BP|TSC1|TRAT1|SLC11A1|CD244|ZNF683|CLC
GO:0007009	plasma membrane organization	0.0237964	STX2|CXCR4|WHAMM|S100A9|MYOF|SH3GLB1|PLSCR1|SPTBN1|PTEN|XKR8|BIN2|SERP1|ARV1
GO:0019722	calcium-mediated signaling	0.023843	MCTP2|ATP2B4|SELENON|MCTP1|BST1|TMBIM4|CXCR4|PPP3CA|NMUR1|LAT2|NFATC1|MCOLN1|LAT|PTGDR2|PDPK1
GO:0007016	cytoskeletal anchoring at plasma membrane	0.0241197	EZR|JUP|FLNB|TLN1
GO:0010804	negative regulation of tumor necrosis factor-mediated signaling pathway	0.0241197	PIAS4|GSTP1|CARD16|PTPN2
GO:0032740	positive regulation of interleukin-17 production	0.0241197	IL18|MYD88|LY9|SLAMF6
GO:0045003	double-strand break repair via synthesis-dependent strand annealing	0.0241197	DMC1|MCMDC2|XRCC2|RAD51
GO:0051775	response to redox state	0.0241197	RNF7|CLOCK|ADH5|ARNTL
GO:0090735	DNA repair complex assembly	0.0241197	DMC1|MCMDC2|XRCC2|RAD51
GO:0032365	intracellular lipid transport	0.0241267	ABCG1|SLC25A20|STAR|ABCA1|LDLR|PRKAG2|COL4A3BP|ARV1
GO:0045055	regulated exocytosis	0.0259412	SRGN|MME|RAB11FIP1|MNDA|GLIPR1|SELL|ADGRG3|MCEMP1|FGL2|VPS41|CTSW|LILRB3|TNFAIP6|BLOC1S6|CKAP4|HSP90AB1|DNAJC13|BCR|MMP9|BST1|SPTAN1|CREG1|TUBA4A|EEF1A1|TTN|FCAR|NME2|THBS1|CYSTM1|ARHGAP9|ARHGAP17|VAMP2|VTI1B|STX3|STX2|PLAUR|FPR1|ORM1|MAGT1|SERPINB1|CDA|SYT15|LYZ|RAB31|LRMP|PGLYRP1|S100A8|MMRN1|PSMA2|ACTR10|VNN1|S100A9|JUP|BRI3|MMP25|FCGR3B|ANXA3|LAT2|GSTP1|CAPN1|PTPRN2|CMTM6|TRPM2|CATSPER2|ACTN4…
GO:1902230	negative regulation of intrinsic apoptotic signaling pathway in response to DNA damage	0.0261802	PGAP2|KDM1A|CCAR2|TPT1|ZNF385A|BCL2L1|BID
GO:0010888	negative regulation of lipid storage	0.0275425	LEP|ABCG1|ABCA1|PNPLA2|PTPN2
GO:0030316	osteoclast differentiation	0.0287468	LILRB1|FAM213A|CREB1|LILRB3|GLO1|TLR4|TOB2|PPARGC1B|CSF1R|TMEM64|SRC|LRRK1|JUNB|OSTM1|FOXP1
GO:0032612	interleukin-1 production	0.0287468	HSPB1|IL10|ANXA1|HK1|NLRP12|TLR4|S1PR3|ORM1|TLR6|GSTP1|ABCA1|CARD16|FOXP1|AIM2|TLR8
GO:0002767	immune response-inhibiting cell surface receptor signaling pathway	0.0293316	LILRB1|KIR2DL1|HLA-G
GO:0014819	regulation of skeletal muscle contraction	0.0293316	C12orf57|KCNJ2|GSTM2
GO:0036149	phosphatidylinositol acyl-chain remodeling	0.0293316	PLA2G2D|PLA2G16|PLBD1
GO:0042182	ketone catabolic process	0.0293316	KYNU|CBR3|PNKD
GO:0140052	cellular response to oxidised low-density lipoprotein particle stimulus	0.0293316	TLR4|MYD88|TLR6
GO:2001199	negative regulation of dendritic cell differentiation	0.0293316	LILRB1|TMEM176B|HLA-G
GO:0030225	macrophage differentiation	0.0307816	MMP9|EIF2AK1|CSF1R|CEBPE|PARP1|PTPN2|TRIB1|CASP8
GO:0035666	TRIF-dependent toll-like receptor signaling pathway	0.0307816	TLR4|TLR6|LY96|CHUK|TBK1|BIRC3|TANK|CASP8
GO:0009607	response to biotic stimulus	0.0312812	EIF2AK4|SPN|CRCP|NLRP8|CLEC4E|HSPB1|PUM1|IFNGR1|EEF1G|CFL1|PARP9|ELMOD2|DDX17|TNFSF8|IFIT5|RPS15A|SIN3A|CD4|IFI44|CXCR4|IDO1|PPP2R3C|LYZ|PGLYRP1|S100A8|MYD88|APOBEC3C|RPL30|DROSHA|PSMA2|CLEC7A|POLR3C|JCHAIN|BDKRB1|CASP3|S100A9|RNASEL|RAB1A|NLRC5|IFNAR1|ADH5|TNFRSF10B|ANXA3|TPT1|JUNB|PRF1|TNFRSF9|RPL39|TRIM22|PLSCR1|IFIT1B|ADM|SELP|CD160|SCRIB|FOXP1|IFIT2|BCL2L1|HERC5|CHUK|TMF1|AIM2|B2M|GTF2F1|IFN…
GO:0032355	response to estradiol	0.0329323	SSTR2|CALR|H2AFZ|IL10|LEP|ANXA1|NRIP1|CD4|MBD4|CASP3|GSTP1|PTEN|PDGFRB|PTGS2|CDKN1B|CASP8
GO:0001895	retina homeostasis	0.0339861	HSPB1|MKKS|LYZ|JCHAIN|IQCB1|BBS4|KRT1|B2M|WDR36
GO:0061045	negative regulation of wound healing	0.0339861	THBS1|GP1BA|CASK|PLAUR|HMGCR|SERPINE2|KRT1|PTEN|ALOX12
GO:0048545	response to steroid hormone	0.0346166	SSTR2|AKAP13|CALR|IL10|ANXA1|NRIP1|DDX17|THBS1|NR1D1|IL1RN|ENG|PPARGC1B|TAF7|MED12|CLOCK|CASP3|STAR|PDCD7|TGFB1I1|SRC|ANXA3|PAQR6|GSTP1|PIAS1|ARNTL|FOSB|ABCA3|CATSPER2|HDAC6|PARP1|ADM|FOXP1|ARG1|CREBRF|SMARCA4|CARM1|FECH|IDH1|CBX3|RBM14|UFM1|DAB2|RWDD1|NR3C1|PMEPA1|PTGS2
GO:0007166	cell surface receptor signaling pathway	0.0350721	LILRB1|IL18|BCL6|PDCD4|SHCBP1|CLEC4E|PSMA6|MSN|TNFSF14|IL17RD|MNDA|TNFSF13B|HSPB1|ADGRG3|ADGRG1|PPP2R1A|HLA-DRA|CREB1|HIPK2|LILRB3|IFNGR1|UBE2O|HSP90AB1|BCR|PSMC5|FRAT2|DDB1|CEBPD|TNFSF10|TAX1BP1|MMP9|ITGB7|PIAS4|BST1|IL10|BTNL8|LEP|ANXA1|ARHGDIA|NLRP12|NUP62|CFL1|PARP9|IL2RB|LLGL1|PTBP1|RNF146|ADGRG5|LFNG|TLR4|CSF2RA|NME2|TNFSF8|RHBDF2|GRAP2|THBS1|CTNNA1|CLEC2D|CISH|RFTN1|GP1BA|ARPC1A|CD3E|MKKS|…
GO:0051707	response to other organism	0.0353179	IL18|SPN|PDCD4|NLRP8|CLEC4E|BCR|IL10|PRPF8|TLR4|TNFSF8|NR1D1|CD4|IDO1|SCARB2|SHPK|PPP2R3C|LYZ|PGLYRP1|S100A8|MYD88|RPL30|DROSHA|CLEC7A|JCHAIN|BDKRB1|MEF2C|CASP3|TLR6|S100A9|STAR|RAB1A|LY96|ADH5|TNFRSF10B|ANXA3|GSTP1|ABCA1|JUNB|TNFRSF9|RPL39|CEBPE|CARD16|TNIP3|ADM|SELP|CD160|SCRIB|FOXP1|ARG1|TMF1|PLAA|B2M|IL18BP|TRIB1|PAF1|SLC11A1|PTGS2|CASP8
GO:0023061	signal release	0.0361111	SLC44A4|RAB11FIP1|CREB1|BLOC1S6|MCTP1|LEP|ANXA1|PPFIA1|LIN7A|NR1D1|IL1RN|VAMP2|TSPOAP1|STX3|CASK|STX2|OSM|SYT15|RHOT1|PPP3CA|MEF2C|CLOCK|RAB1A|TIAM1|HMGCR|ARNTL|PTPRN2|WLS|RAF1|PNKD|ADM|SYTL3|SCRIB|HCAR2|STXBP3|TMF1|SELENOT|CACNA1D|SERP1|SIDT2|VAMP7|ADRA2A
GO:0071385	cellular response to glucocorticoid stimulus	0.0361304	SSTR2|AKAP13|ANXA1|STAR|GSTP1|ARG1|CREBRF|FECH|CBX3|NR3C1
GO:0030193	regulation of blood coagulation	0.0374757	TLR4|THBS1|GP1BA|PLAUR|S100A9|TXK|SERPINE2|SELP|KRT1|DMTN|ALOX12
GO:0032651	regulation of interleukin-1 beta production	0.0374757	HSPB1|HK1|NLRP12|TLR4|S1PR3|ORM1|GSTP1|CARD16|FOXP1|AIM2|TLR8
GO:0071310	cellular response to organic substance	0.0376255	LILRB1|PNPT1|BCL6|PDCD4|MME|SHCBP1|PSMA6|TNFSF14|IL17RD|TNFSF13B|HSPB1|HLA-DRA|CREB1|HIPK2|IFNGR1|SMARCD1|TPP1|UBE2O|BCR|PSMC5|CEBPD|TAX1BP1|MMP9|PIAS4|TOR1A|UBR2|LEP|SDF2|COPS5|PRPF8|NLRP12|NUP62|CFL1|EEF1A1|PARP9|TUBA1B|IL2RB|PTBP1|TLR4|CSF2RA|TNFSF8|THBS1|SYVN1|SYAP1|CISH|GP1BA|BFAR|MKKS|PSMD10|IL5RA|GNG11|IL1RN|DNMT1|VAMP2|CD4|HERPUD1|CCL23|PLVAP|STX3|CASK|FKBP8|FPR1|CXCR4|OSM|BOLA2|SCARB2|EN…
GO:0018119	peptidyl-cysteine S-nitrosylation	0.0381588	ATP2B4|S100A8|S100A9|ADH5
GO:0019372	lipoxygenase pathway	0.0381588	ALOX15|ALOX5AP|ALOX12|PTGS2
GO:0030728	ovulation	0.0381588	TNFAIP6|LEP|NRIP1|PTGS2
GO:0032945	negative regulation of mononuclear cell proliferation	0.0382184	LILRB1|SPN|PLA2G2D|MNDA|IL10|IDO1|CASP3|PDE5A|ARG1|HLA-G|ERBB2|TMEM131L
GO:0071353	cellular response to interleukin-4	0.0385915	HSP90AB1|TUBA1B|SHPK|IL2RG|FASN|PTPN2|ARG1|NFIL3
GO:0002643	regulation of tolerance induction	0.0391578	CD3E|IDO1|PHLPP1|HLA-G|CLC
GO:0032461	positive regulation of protein oligomerization	0.0391578	JCHAIN|SH3GLB1|HDAC6|AIM2|BID
GO:0036120	cellular response to platelet-derived growth factor stimulus	0.0391578	CREB1|SYAP1|SRC|RDX|PDGFRB
GO:0050892	intestinal absorption	0.0391578	LEP|ACO1|EZR|LDLR|ADRA2A
GO:0015031	protein transport	0.0395633	LILRB1|SRGN|BCL6|U2AF2|NUP214|RPL9|CLEC4E|BLZF1|RAB11FIP1|RAB32|TNFSF13B|DOPEY2|HSPB1|SLU7|VPS41|DTWD2|RPS17|PGAP2|HSP90AB1|DNAJC13|STX6|BCR|RPS6|ATG10|CALR|MYO18A|TOR1A|RPS5|IL10|RPS3A|LEP|FAM160A2|ANXA1|ABCG1|HK1|NLRP12|AP4B1|NUP62|RABEP1|TTN|CPSF3|LLGL1|TLR4|ATG3|RPL7|RHBDF2|SYVN1|LIN7A|TBC1D14|RPS15A|RFTN1|NR1D1|EVI5|IL1RN|VAMP2|HERPUD1|TNPO2|VTI1B|STX3|STX2|AAAS|TBC1D10B|PCID2|ORM1|RPS9|SCAR…
GO:0043043	peptide biosynthetic process	0.0399193	PPA2|EIF2AK4|RPL7L1|DHFR|NUP214|RPL9|COA1|AIRE|HSPB1|PUM1|DENR|RPS17|RPS6|RSL24D1|CALR|EEF1G|EIF3H|RPS5|RPS3A|COPS5|NUP62|EEF1A1|IGF2BP2|EIF4G1|LARP1|LRRC47|EIF2A|RPL7|THBS1|RPS15A|ERAL1|EIF2AK1|EEF1B2|MRPL3|AAAS|ACO1|RPS9|MRPL32|RPL8|PPA1|RPL27|RPL15|AGO2|HIST1H4H|RPL30|RPL11|MRPS31|RPLP0|EIF2B4|CD28|DPH5|PPP3CA|RPL35A|S100A9|DPH3|GCN1|RPS29|RPL26L1|CPEB3|RPS18|CNDP2|RRBP1|CARNS1|MRPL22|YTHDF3|K…
GO:0002237	response to molecule of bacterial origin	0.0424327	LILRB1|IL18|PDCD4|BCR|IL10|PRPF8|TLR4|NR1D1|IDO1|SCARB2|SHPK|S100A8|BDKRB1|MEF2C|SPON2|CASP3|TLR6|STAR|SRC|LY96|IFNAR1|ADH5|TNFRSF10B|GSTP1|ABCA1|JUNB|TNFRSF9|CEBPE|CARD16|TNIP3|ADM|SELP|FOXP1|CHUK|ARG1|PLAA|B2M|IL18BP|TRIB1|PAF1|SLC11A1|PTGS2|CASP8
GO:0007269	neurotransmitter secretion	0.0427402	BLOC1S6|MCTP1|PPFIA1|LIN7A|VAMP2|TSPOAP1|STX3|CASK|STX2|SYT15|RHOT1|MEF2C|PTPRN2|PNKD|SYTL3|SCRIB
GO:0002369	T cell cytokine production	0.0435676	IL18|IL18RAP|DENND1B|ARG1|B2M|SLC11A1|CLC
GO:0071320	cellular response to cAMP	0.0435676	AHR|KDM1A|AQP9|EZR|STAR|DMTN|EEF2K
GO:0051716	cellular response to stimulus	0.0436171	HCFC1|AHR|PNPT1|FAM213A|MARC1|SRGN|FKTN|INIP|EIF2AK4|BCL6|SSTR2|SPN|MME|MCTP2|DHFR|NUP214|CRCP|SHCBP1|DMC1|NLRP8|CLEC4E|PSMA6|ATP2B4|GPR1|MSN|HINT1|TNFSF14|TAGAP|RAB32|DAPP1|MCM8|S1PR5|IL17RD|MNDA|TNFSF13B|HSPB1|ADGRG3|PUM1|ADGRG1|PPP2R1A|HLA-DRA|MCMDC2|SLU7|AKAP13|CREB1|FAM162A|HIPK2|PGAP2|NME8|MAGED1|LILRB3|WSB1|TNFAIP6|IFNGR1|S1PR4|SMARCD1|DCLRE1C|INTS3|TPP1|BLOC1S6|UBE2O|KDM1A|HSP90AB1|PSMC5|…
GO:0032655	regulation of interleukin-12 production	0.0442795	LILRB1|IL10|TLR4|THBS1|IDO1|TNFRSF9|FOXP1|HLA-G|TLR8|C1QBP|MAST2
GO:0042119	neutrophil activation	0.0445363	IL18|MME|MNDA|GLIPR1|SELL|ADGRG3|MCEMP1|FGL2|LILRB3|TNFAIP6|CKAP4|HSP90AB1|DNAJC13|BCR|MMP9|BST1|SPTAN1|CREG1|EEF1A1|FCAR|NME2|CYSTM1|ARHGAP9|PLAUR|FPR1|ORM1|MAGT1|SERPINB1|CDA|LYZ|RAB31|LRMP|PGLYRP1|S100A8|PSMA2|ACTR10|IL18RAP|VNN1|S100A9|JUP|BRI3|MMP25|FCGR3B|ANXA3|GSTP1|CAPN1|PTPRN2|CMTM6|TRPM2|DYNLT1|RAB24|RAB27A|LAMTOR3|CTSS|S100P|MGAM|KRT1|SIGLEC5|CD53|STXBP3|ARG1|CRISPLD2|LAMP2|BIN2|B2M|IT…
GO:0048208	COPII vesicle coating	0.0445934	RAB1A|RAB1B|SEC22B|TGFA|SAR1B|TMED2|PDCD6|SEC16A|KLHL12|TMED10|SEC31A|TRAPPC9|PPP6R1
GO:0048661	positive regulation of smooth muscle cell proliferation	0.0446586	IL18|MMP9|IL10|THBS1|NAMPT|HMGCR|IRAK4|RBPMS2|FOXP1|PDGFRB|FOXJ2|PTGS2
GO:0042886	amide transport	0.0458401	LILRB1|SRGN|BCL6|U2AF2|NUP214|RPL9|CLEC4E|BLZF1|RAB11FIP1|RAB32|TNFSF13B|DOPEY2|HSPB1|SLU7|VPS41|DTWD2|RPS17|PGAP2|HSP90AB1|DNAJC13|STX6|BCR|RPS6|ATG10|CALR|MYO18A|TOR1A|RPS5|IL10|RPS3A|LEP|FAM160A2|ANXA1|ABCG1|HK1|NLRP12|AP4B1|NUP62|RABEP1|TTN|CPSF3|LLGL1|TLR4|ATG3|RPL7|RHBDF2|SYVN1|LIN7A|TBC1D14|RPS15A|RFTN1|NR1D1|EVI5|IL1RN|VAMP2|HERPUD1|TNPO2|VTI1B|STX3|STX2|AAAS|TBC1D10B|PCID2|ORM1|RPS9|SCAR…
GO:0002285	lymphocyte activation involved in immune response	0.0460697	LILRB1|IL18|EIF2AK4|BCL6|SPN|CLEC4E|RPS6|IL10|ANXA1|LFNG|TLR4|ITM2A|RELB|MSH6|LY9|CD28|SLAMF6|NBN|FOXP1|ITGAL|TSC1|DOCK11|SLC11A1
GO:0023052	signaling	0.0463669	LILRB1|AHR|IL18|SRGN|SLC44A4|EIF2AK4|SSTR2|SPN|GJC1|MCTP2|CRCP|SHCBP1|NLRP8|CLEC4E|GPR1|MSN|HINT1|TNFSF14|TAGAP|RAB32|DAPP1|S1PR5|IL17RD|MNDA|TNFSF13B|PUM1|ADGRG1|HLA-DRA|CLSTN1|AKAP13|CREB1|FAM162A|MAGED1|LILRB3|WSB1|TNFAIP6|IFNGR1|S1PR4|TPP1|BLOC1S6|UBE2O|HSP90AB1|BCR|FRAT2|PIGU|DDB1|RPS6|MFHAS1|TPRA1|CEBPD|ATG10|CACNG6|TAX1BP1|ITGB7|SELENON|MCTP1|TOR1A|BST1|SPTAN1|IL10|BTNL8|ANXA1|NRIP1|TMBIM4…
GO:0090092	regulation of transmembrane receptor protein serine/threonine kinase signaling pathway	0.047294	HIPK2|UBE2O|HSP90AB1|THBS1|FKBP8|ENG|GIPC1|NREP|BCL9L|TGFB1I1|CDKN1C|TGFBR3|GLG1|BAMBI|RBPMS2|ZNF451|NUP93|PDPK1|DAB2|RNF165
GO:0007566	embryo implantation	0.0476217	MMP9|CALR|VMP1|AGO2|BSG|C1QBP|TRIM28|PTGS2
GO:0050704	regulation of interleukin-1 secretion	0.0476217	HK1|NLRP12|TLR4|ORM1|CARD16|FOXP1|AIM2|TLR8
GO:0008207	C21-steroid hormone metabolic process	0.0486819	AKR1D1|TSPOAP1|STAR|DHRS9|ADM|STARD3NL
GO:0035561	regulation of chromatin binding	0.0486819	KDM1A|PARP9|PPP3CA|SENP2|WAPL|CTBP2
GO:0009615	response to virus	0.0493232	LILRB1|EIF2AK4|CRCP|HSPB1|PUM1|IFNGR1|EEF1G|CFL1|PARP9|ELMOD2|DDX17|IFIT5|RPS15A|SIN3A|IFI44|CXCR4|APOBEC3C|PSMA2|POLR3C|SPON2|RNASEL|SRC|NLRC5|IFNAR1|TPT1|PRF1|TRIM22|PLSCR1|IFIT1B|IFIT2|BCL2L1|HERC5|CHUK|AIM2|GTF2F1|IFNGR2|TBK1|ZC3HAV1|TLR8|DHX36|C1QBP|MX2|BIRC3|IFI44L
GO:1902882	regulation of response to oxidative stress	0.0505295	DHFR|HSPB1|SELENON|MCTP1|IL10|TLR4|FBXO7|TLR6|VNN1|HDAC6|PARP1|NUP93|SESN1|TSC1
GO:0043312	neutrophil degranulation	0.0507842	MME|MNDA|GLIPR1|SELL|ADGRG3|MCEMP1|FGL2|LILRB3|TNFAIP6|CKAP4|HSP90AB1|DNAJC13|BCR|MMP9|BST1|SPTAN1|CREG1|EEF1A1|FCAR|NME2|CYSTM1|ARHGAP9|PLAUR|FPR1|ORM1|MAGT1|SERPINB1|CDA|LYZ|RAB31|LRMP|PGLYRP1|S100A8|PSMA2|ACTR10|VNN1|S100A9|JUP|BRI3|MMP25|FCGR3B|ANXA3|GSTP1|CAPN1|PTPRN2|CMTM6|TRPM2|DYNLT1|RAB24|RAB27A|LAMTOR3|CTSS|S100P|MGAM|KRT1|SIGLEC5|CD53|STXBP3|ARG1|CRISPLD2|LAMP2|BIN2|B2M|ITGAL|IDH1|YPEL…
GO:0071702	organic substance transport	0.0511887	LILRB1|PNPT1|SRGN|SLC44A4|BCL6|U2AF2|SLC16A12|PLA2G2D|NUP214|RPL9|ESYT1|CLEC4E|BLZF1|RAB11FIP1|RAB32|TNFSF13B|DOPEY2|HSPB1|SLC16A6|SLU7|VPS41|DTWD2|RPS17|PGAP2|HSP90AB1|DNAJC13|STX6|BCR|RPS6|ATG10|CALR|MYO18A|TOR1A|RPS5|IL10|RPS3A|LEP|FAM160A2|ANXA1|ABCG1|SLC45A4|HK1|NLRP12|AP4B1|NUP62|IGF2BP2|RABEP1|PPFIA1|TTN|CPSF3|SLC1A5|LLGL1|SLC4A5|TLR4|ATG3|RPL7|SLC38A5|RHBDF2|THBS1|SYVN1|OSBP2|LIN7A|TBC1D1…
GO:0002666	positive regulation of T cell tolerance induction	0.0519548	CD3E|IDO1|HLA-G
GO:0006703	estrogen biosynthetic process	0.0519548	HSD17B7|STAR|HSD17B11
GO:0014029	neural crest formation	0.0519548	KBTBD8|PDCD6|KLHL12
GO:0015939	pantothenate metabolic process	0.0519548	VNN2|VNN1|FASN
GO:0016255	attachment of GPI anchor to protein	0.0519548	PIGU|PLAUR|PIGK
GO:0032096	negative regulation of response to food	0.0519548	LEP|MKKS|BBS4
GO:0032105	negative regulation of response to extracellular stimulus	0.0519548	LEP|MKKS|BBS4
GO:0032875	regulation of DNA endoreduplication	0.0519548	SENP2|SMC3|STAG2
GO:0033034	positive regulation of myeloid cell apoptotic process	0.0519548	ANXA1|MEF2C|HCAR2
GO:0036148	phosphatidylglycerol acyl-chain remodeling	0.0519548	PLA2G2D|LPGAT1|CRLS1
GO:0045359	positive regulation of interferon-beta biosynthetic process	0.0519548	TLR4|TBK1|TLR8
GO:0048102	autophagic cell death	0.0519548	SH3GLB1|TP53INP1|CDKN1B
GO:0048205	COPI coating of Golgi vesicle	0.0519548	ARFGAP3|TMED2|TMED10
GO:1902415	regulation of mRNA binding	0.0519548	EIF4G1|CARM1|EIF3E
GO:1902966	positive regulation of protein localization to early endosome	0.0519548	MSN|EZR|RDX
GO:0098656	anion transmembrane transport	0.0521329	SLC44A4|SLC16A12|CLIC1|SLC1A5|SLC4A5|SLC38A5|THBS1|TTYH3|LRRC8A|SLC4A1|AQP9|SLC25A20|SLC26A8|SLC4A8|KCNJ10|TTYH1|ABCA1|PRKAG2|BEST1|TCAF1|PCYOX1|SLC7A1|SLC6A8|CLIC3|PRAF2|SLC35A1|SLC35C2
GO:0000028	ribosomal small subunit assembly	0.0533323	RPS17|RPS5|ERAL1|RPS10|RPS27
GO:0032367	intracellular cholesterol transport	0.0533323	ABCG1|STAR|ABCA1|LDLR|ARV1
GO:0032402	melanosome transport	0.0533323	BLOC1S6|MKKS|RAB1A|BBS4|RAB27A
GO:0042537	benzene-containing compound metabolic process	0.0533323	KYNU|IDO1|STAR|GOT2|GSTM2
GO:0045923	positive regulation of fatty acid metabolic process	0.0533323	ANXA1|PPARGC1B|LPGAT1|PLIN5|PTGS2
GO:0045947	negative regulation of translational initiation	0.0533323	EIF2AK4|EIF2AK1|AGO2|RPL13A|EIF3E
GO:0050901	leukocyte tethering or rolling	0.0533323	SPN|SELL|ITGB7|LEP|SELP
GO:1900048	positive regulation of hemostasis	0.0533323	TLR4|THBS1|S100A9|SELP|DMTN
GO:0002444	myeloid leukocyte mediated immunity	0.0540753	MME|MNDA|GLIPR1|SELL|ADGRG3|MCEMP1|FGL2|LILRB3|TNFAIP6|CKAP4|HSP90AB1|DNAJC13|BCR|MMP9|BST1|SPTAN1|CREG1|EEF1A1|FCAR|NME2|CYSTM1|ARHGAP9|VAMP2|PLAUR|FPR1|ORM1|MAGT1|SERPINB1|CDA|LYZ|RAB31|LRMP|PGLYRP1|S100A8|PSMA2|SPON2|ACTR10|VNN1|S100A9|JUP|BRI3|MMP25|FCGR3B|ANXA3|LAT2|GSTP1|CAPN1|PTPRN2|CMTM6|TRPM2|DYNLT1|RAB24|RAB27A|LAMTOR3|CTSS|LAT|S100P|MGAM|IRAK4|KRT1|SIGLEC5|CD53|STXBP3|ARG1|CRISPLD2|LAM…
GO:0042035	regulation of cytokine biosynthetic process	0.0544711	LILRB1|SPN|HSPB1|IL10|NLRP12|IGF2BP2|TLR4|THBS1|CD3E|CD4|CD28|TLR6|ASB1|TBK1|TLR8|MAST2
GO:0023057	negative regulation of signaling	0.0546106	FKTN|BCL6|PDCD4|PSMA6|ATP2B4|RAB11FIP1|HSPB1|ADGRG3|PPP2R1A|HIPK2|PGAP2|KDM1A|PSMC5|TNFSF10|MMP9|CALR|PIAS4|UBR2|LEP|NLRP12|DUSP8|NUP62|LFNG|TLR4|THBS1|CTNNA1|SYVN1|CISH|GP1BA|BFAR|NR1D1|CD3E|PSMD10|IL1RN|HERPUD1|PLAUR|SH3BP1|OSM|TXNDC12|CSF1R|LEPROT|TMEM64|PSMA2|BCL9L|CBLB|MED12|EZR|PPP3CA|CLOCK|TLR6|NPRL3|VNN1|IGBP1|CCAR2|SENP2|TGFB1I1|HMGCR|SRC|LY96|NLRC5|DDIT3|GRINA|PHLPP1|TNFRSF10B|TGFBR3|GS…
GO:0003323	type B pancreatic cell development	0.0559491	CLOCK|ARNTL|PDPK1|SIDT2
GO:0042535	positive regulation of tumor necrosis factor biosynthetic process	0.0559491	SPN|HSPB1|TLR4|THBS1
GO:0042730	fibrinolysis	0.0559491	THBS1|GP1BA|PLAUR|KRT1
GO:0045351	type I interferon biosynthetic process	0.0559491	IL10|TLR4|TBK1|TLR8
GO:0048240	sperm capacitation	0.0559491	SLC26A8|ROPN1B|ROPN1L|ACRBP
GO:0050655	dermatan sulfate proteoglycan metabolic process	0.0559491	CHST14|IDUA|CSGALNACT2|CSGALNACT1
GO:0048199	vesicle targeting, to, from or within Golgi	0.0574603	RAB1A|RAB1B|SEC22B|TGFA|ARFGAP3|SAR1B|TMED2|PDCD6|SEC16A|KLHL12|TMED10|SEC31A|TRAPPC9|PPP6R1
GO:0071222	cellular response to lipopolysaccharide	0.0595015	LILRB1|IL18|PDCD4|BCR|IL10|PRPF8|TLR4|NR1D1|SCARB2|SHPK|MEF2C|SPON2|STAR|SRC|LY96|GSTP1|ABCA1|CEBPE|CARD16|TNIP3|ARG1|PLAA|TRIB1|PAF1
GO:0007292	female gamete generation	0.0596452	DMC1|MCM8|CDC25B|PPP2R1A|MCMDC2|PARN|RPS6|TOB2|SRC|PDE5A|HEXB
GO:0030834	regulation of actin filament depolymerization	0.0597112	SPTAN1|CFL1|SH3BP1|LMOD3|CAPZA2|TMOD1|RDX|SPTBN1|DMTN
GO:0098927	vesicle-mediated transport between endosomal compartments	0.0597112	MSN|DNAJC13|FAM160A2|EZR|SRC|RDX|HOOK3|VPS11|DAB2
GO:0048869	cellular developmental process	0.0601612	LILRB1|IL18|PNPT1|FAM213A|SLC44A4|EIF2AK4|BCL6|PDCD4|MME|GJC1|PLA2G2D|DHFR|NUBPL|DMC1|CLEC4E|OCIAD1|PSMA6|MSN|AIRE|TNFSF14|FOXK1|RAB32|S1PR5|ADGRG3|MYL12B|PUM1|CDC25B|ADGRG1|PPP2R1A|MCMDC2|AKAP13|N4BP2L2|CREB1|HIPK2|NME8|LILRB3|DCLRE1C|TPP1|BLOC1S6|GLO1|KDM1A|HSP90AB1|DNAJC13|PSMC5|RUNX3|RPS6|HTATIP2|MMP9|ITGB7|CALR|C1GALT1C1|SELENON|STRIP2|TOR1A|SPTAN1|IL10|LSM1|RPS3A|LEP|GON4L|ANXA1|ARHGDIA|ABC…
GO:0009799	specification of symmetry	0.0603964	MKKS|ENG|MEF2C|LRRC6|DDIT3|BBS4|DAAM2|TBC1D32|SETDB2|TMED2
GO:2001234	negative regulation of apoptotic signaling pathway	0.0606835	HSPB1|PGAP2|KDM1A|TNFSF10|MMP9|THBS1|CTNNA1|SYVN1|PSMD10|HERPUD1|PLAUR|TXNDC12|VNN1|CCAR2|SRC|GRINA|TNFRSF10B|GSTP1|TPT1|RAF1|HYOU1|ZNF385A|BCL2L1|GATA1|PSME3|RB1CC1|BID|PTGS2|CASP8
GO:0032101	regulation of response to external stimulus	0.0609181	LILRB1|IL18|EIF2AK4|BCL6|PDCD4|NLRP8|PSMA6|TNFSF14|HSPB1|PUM1|TNFAIP6|BCR|CALR|BST1|IL10|LEP|ANXA1|NLRP12|PARP9|ELMOD2|SIN3A|MKKS|CCL23|STX3|CASK|CXCR4|ZSWIM4|OSM|IDO1|SCARB2|SHPK|PPP2R3C|PGLYRP1|S100A8|MYD88|DROSHA|CD28|CLOCK|TLR6|TLR10|ZNF580|TIAM1|HMGCR|LY96|GSTP1|BBS4|CASP4|ZYX|LDLR|CARD16|FEM1A|PTPN2|PTEN|FOXP1|PDGFRB|PRKD2|HERC5|ARG1|AIM2|TBK1|C1QBP|FNTA|TRIB1|VAMP7|NMT2|BIRC3|PTGS2
GO:0050709	negative regulation of protein secretion	0.0611018	LILRB1|SRGN|RAB11FIP1|IL10|ANXA1|NLRP12|RHBDF2|EZR|PPP3CA|TLR6|DPH3|HMGCR|TNFRSF9|CARD16|TLR8|ADRA2A
GO:0042158	lipoprotein biosynthetic process	0.0618632	VNN2|ATG12|PGAP2|LYPD2|PIGU|CD52|ATG10|BST1|PIGB|DPM1|PLAUR|MPPE1|VNN1|FCGR3B|PIGK|PIGX|PIGF|ABCA1|ATG4A|ZDHHC14|NMT2
GO:0050718	positive regulation of interleukin-1 beta secretion	0.062113	HK1|NLRP12|TLR4|ORM1|AIM2|TLR8
GO:0050850	positive regulation of calcium-mediated signaling	0.062113	HINT1|CD3E|CD4|CALM2|TRAT1|GSTM2
GO:0086002	cardiac muscle cell action potential involved in contraction	0.062113	GJC1|JUP|KCNJ2|KCNE3|CACNA1D|FLNA
GO:1903203	regulation of oxidative stress-induced neuron death	0.062113	IL10|TLR4|FBXO7|TLR6|PARP1|TSC1
GO:1904357	negative regulation of telomere maintenance via telomere lengthening	0.062113	EXOSC10|SRC|PARP1|DCP2|GNL3L|PAPD5
GO:0010648	negative regulation of cell communication	0.0626647	FKTN|BCL6|PDCD4|PSMA6|ATP2B4|RAB11FIP1|HSPB1|ADGRG3|PPP2R1A|HIPK2|PGAP2|KDM1A|PSMC5|TNFSF10|MMP9|CALR|PIAS4|UBR2|LEP|NLRP12|DUSP8|NUP62|LFNG|TLR4|THBS1|CTNNA1|SYVN1|CISH|GP1BA|BFAR|NR1D1|CD3E|PSMD10|IL1RN|HERPUD1|PLAUR|SH3BP1|OSM|TXNDC12|CSF1R|LEPROT|TMEM64|PSMA2|BCL9L|CBLB|MED12|EZR|PPP3CA|CLOCK|TLR6|NPRL3|VNN1|IGBP1|CCAR2|SENP2|TGFB1I1|HMGCR|SRC|LY96|NLRC5|DDIT3|GRINA|PHLPP1|TNFRSF10B|TGFBR3|GS…
GO:0071216	cellular response to biotic stimulus	0.0635568	LILRB1|IL18|PDCD4|BCR|ATG10|IL10|TMCO1|PRPF8|TLR4|NR1D1|SCARB2|SHPK|MEF2C|SPON2|TLR6|STAR|SRC|LY96|DDIT3|GSTP1|ABCA1|CEBPE|CARD16|TNIP3|ARG1|PLAA|TRIB1|PAF1
GO:0006364	rRNA processing	0.0639751	RPL7L1|RPL9|RPS17|RPS6|RPS5|RPS3A|RPL7|DDX17|RPS15A|RPS9|EXOSC10|RPL8|RPL27|RPL15|NSA2|LAS1L|KRI1|RPL30|RPL11|RPLP0|NOP56|RPL35A|RNASEL|NOL10|RPS29|PELP1|RPS18|BYSL|NOL6|RPL39|RPS4Y1|GEMIN4|BOP1|RPL34|DDX51|MTREX|DDX27|METTL16|RPS10|RPL17|RPL13A|WDR36|PAPD5|RPS27|RPL31
GO:1901606	alpha-amino acid catabolic process	0.0650094	ATP2B4|OAT|KYNU|IDO1|PADI4|CARNS1|OGDH|ALDH6A1|GOT2|ARG1|GCDH|HIBADH|GCAT|IVD
GO:0007154	cell communication	0.0650137	LILRB1|AHR|IL18|SRGN|SLC44A4|EIF2AK4|SSTR2|SPN|GJC1|MCTP2|CRCP|SHCBP1|NLRP8|CLEC4E|GPR1|MSN|HINT1|TNFSF14|TAGAP|RAB32|DAPP1|S1PR5|IL17RD|MNDA|TNFSF13B|PUM1|ADGRG1|HLA-DRA|CLSTN1|AKAP13|CREB1|FAM162A|MAGED1|LILRB3|WSB1|TNFAIP6|IFNGR1|S1PR4|TPP1|BLOC1S6|UBE2O|HSP90AB1|BCR|FRAT2|PIGU|DDB1|RPS6|MFHAS1|TPRA1|CEBPD|ATG10|TAX1BP1|ITGB7|SELENON|MCTP1|TOR1A|BST1|SPTAN1|IL10|BTNL8|ANXA1|NRIP1|TMBIM4|ARHGDI…
GO:0071407	cellular response to organic cyclic compound	0.0652666	HCFC1|IL18|SSTR2|ATP2B4|MSN|PUM1|AKAP13|HSP90AB1|CALR|H2AFZ|IL10|ANXA1|NRIP1|MGMT|LARP1|DDX17|CTNNA1|NR1D1|SIN3A|PPARGC1B|AGO2|TAF7|DROSHA|MED12|PPP3CA|MEF2C|CLOCK|CASP3|JUP|TGFB1I1|SRC|RALB|PAQR6|GSTP1|PIAS1|ARNTL|ABCA1|HDAC6|PARP1|FOXP1|ARG1|CREBRF|TMF1|SMARCA4|CARM1|FECH|RAD51|CBX3|RBM14|UFM1|AOC1|DAB2|NCOR2|RWDD1|NR3C1|AGO1|FIS1|PMEPA1|PTGS2|CDKN1B|CASP8
GO:0006954	inflammatory response	0.0655435	BCL6|TPST1|PLA2G2D|NLRP8|PSMA6|TNFAIP6|BCR|BST1|LEP|ANXA1|NRROS|PTGS1|IL5RA|EIF2AK1|IL1RN|S1PR3|FPR1|ORM1|RELB|CXCR4|SCARB2|SHPK|CSF1R|LYZ|PGLYRP1|DROSHA|CLEC7A|BDKRB1|IL18RAP|ZNF580|MMP25|LY96|ADORA3|ALOX15|TNFRSF10B|GSTP1|CASP4|TNFRSF9|ZYX|FEM1A|POLB|PLSCR1|PTPN2|LAT|TNIP3|SELP|RPS6KA5|KRT1|FOXP1|CHUK|PLAA|AIM2|TBK1|TLR8|ITGAL|NCR3|LXN|C1QBP|SLC11A1|BIRC3
GO:0045620	negative regulation of lymphocyte differentiation	0.067026	BCL6|ANXA1|FBXO7|PGLYRP1|PTPN2|ERBB2|TMEM131L
GO:0051693	actin filament capping	0.067026	SPTAN1|LMOD3|CAPZA2|TMOD1|RDX|SPTBN1|DMTN
GO:0070268	cornification	0.067026	CSTA|KRT23|KAZN|JUP|CAPN1|KRT3|KRT1
GO:0070979	protein K11-linked ubiquitination	0.067026	ANAPC13|UBE2H|CDC27|ANAPC4|UBE2W|UBE2B|UBE2A
GO:0034284	response to monosaccharide	0.0678651	LEP|THBS1|NR1D1|SIN3A|VAMP2|EIF2B4|PPP3CA|CASP3|STAR|TIAM1|HMGCR|GSTP1|PTPRN2|SLC29A1|RAF1|PTEN|SELENOT|SMARCA4|SIDT2|FIS1|ADRA2A|PTGS2|CDKN1B
GO:0043401	steroid hormone mediated signaling pathway	0.0697507	AKAP13|CALR|NRIP1|DDX17|NR1D1|PPARGC1B|TAF7|MED12|CLOCK|TGFB1I1|SRC|PAQR6|PIAS1|ARNTL|HDAC6|PARP1|FOXP1|CREBRF|SMARCA4|CARM1|RBM14|UFM1|DAB2|RWDD1|NR3C1|PMEPA1
GO:0045165	cell fate commitment	0.0700885	SPN|OLIG2|FKBP8|RTF1|LY9|ETS2|SLAMF6|MEF2C|CASP3|SOX8|TGFB1I1|TCF3|SOX12|PPDPF|OLIG1|GATA1|PAF1|IFRD1
GO:0002902	regulation of B cell apoptotic process	0.0700971	BCL6|IL10|HSH2D|PTEN|FOXP1
GO:0032689	negative regulation of interferon-gamma production	0.0700971	LILRB1|IL10|TLR4|PGLYRP1|C1QBP
GO:0035025	positive regulation of Rho protein signal transduction	0.0700971	ADGRG1|AKAP13|PDGFRB|LPAR6|GPR65
GO:0050820	positive regulation of coagulation	0.0700971	TLR4|THBS1|S100A9|SELP|DMTN
GO:0050982	detection of mechanical stimulus	0.0700971	TTN|MKKS|JUP|SERPINE2|PIEZO1
GO:0051905	establishment of pigment granule localization	0.0700971	BLOC1S6|MKKS|RAB1A|BBS4|RAB27A
GO:0086091	regulation of heart rate by cardiac conduction	0.0700971	JUP|KCNJ2|KCNE3|CACNA1D|KCNH6
GO:1902236	negative regulation of endoplasmic reticulum stress-induced intrinsic apoptotic signaling pathway	0.0700971	SYVN1|HERPUD1|TXNDC12|GRINA|HYOU1
GO:0032922	circadian regulation of gene expression	0.0703823	AHR|MAGED1|NRIP1|NR1D1|RELB|ZFHX3|CLOCK|NAMPT|ARNTL|PPP1CB
GO:0007368	determination of left/right symmetry	0.0704693	MKKS|ENG|MEF2C|LRRC6|BBS4|DAAM2|TBC1D32|SETDB2|TMED2
GO:0048194	Golgi vesicle budding	0.0707436	MYO18A|RAB1A|RAB1B|SEC22B|TGFA|ARFGAP3|SAR1B|TMED2|PDCD6|SEC16A|KLHL12|TMED10|SEC31A|TRAPPC9|PPP6R1
GO:0051261	protein depolymerization	0.0731916	SPTAN1|CFL1|CKAP5|SH3BP1|LMOD3|CAPZA2|MAP1S|TMOD1|RDX|SH3GL1|HDAC6|SPTBN1|DMTN|NCKAP5L
GO:0044265	cellular macromolecule catabolic process	0.0740805	PNPT1|NUP214|RPL9|USP49|PSMA6|MSN|HSPB1|PUM1|PPP2R1A|RPS17|HIPK2|CTSW|PARN|HSP90AB1|PSMC5|DDB1|RPS6|TOR1A|UBR2|RPS5|LSM1|RPS3A|RAD23A|SDF2|STT3B|RNF144B|IGF2BP2|EIF4G1|LARP1|CRBN|RNF146|RPL7|SYVN1|RPS15A|BFAR|NR1D1|PSMD10|RNF44|HERPUD1|RNF7|COP1|AGAP3|FBXL20|PCID2|CUL2|RPS9|TRIM58|EXOSC10|RPL8|FBXO7|RPL27|GIPC1|RPL15|H1F0|AGO2|MAEA|MYD88|ECPAS|RPL30|RPL11|DROSHA|PSMA2|RPLP0|EZR|RPL35A|CLOCK|CASP3…
GO:0045088	regulation of innate immune response	0.0749869	LILRB1|IFNGR1|HSP90AB1|LEP|RNASEL|IFNAR1|PIAS1|PTPN2|JAK1|SCRIB|ARG1|IFNGR2
GO:0010817	regulation of hormone levels	0.0752067	AKR1D1|SLC44A4|MME|HSD17B7|RAB11FIP1|CREB1|LEP|ANXA1|SULT1A1|ALDH8A1|TRERF1|NR1D1|SIN3A|IL1RN|TSPOAP1|OSM|PPP3CA|CLOCK|STAR|SOX8|RAB1A|TIAM1|HMGCR|DHRS9|ARNTL|BACE2|PTPRN2|DHRS3|CYP2R1|RAF1|ADM|HCAR2|STXBP3|TMF1|SELENOT|CACNA1D|HSD17B11|SERP1|STARD3NL|SIDT2|VAMP7|ADH4|COLQ|ADRA2A
GO:0007188	adenylate cyclase-modulating G-protein coupled receptor signaling pathway	0.075963	SSTR2|ATP2B4|AKAP13|S1PR4|S1PR3|FPR1|ABCA1|GNA11|GNA14|OXER1|ADM|PTGDR2|CACNA1D|FLNA|GPR65|ADRA2A
GO:0042742	defense response to bacterium	0.0759795	SPN|CLEC4E|IL10|TNFSF8|PGLYRP1|S100A8|MYD88|JCHAIN|SPON2|TLR6|S100A9|RAB1A|ANXA3|RPL39|CEBPE|FOXP1|TMF1|TBK1
GO:0050702	interleukin-1 beta secretion	0.0769056	TLR6|ABCA1|CARD16|FOXP1
GO:0006506	GPI anchor biosynthetic process	0.077059	PGAP2|PIGB|DPM1|MPPE1|PIGX|PIGF
GO:1903034	regulation of response to wounding	0.0773271	IL10|ANXA1|TLR4|THBS1|GP1BA|CASK|PLAUR|S100A9|HMGCR|TXK|SERPINE2|SELP|KRT1|PTEN|DMTN|ALOX12|TNFRSF12A|ADRA2A
GO:0015693	magnesium ion transport	0.0774189	MAGT1|KCNJ2|ZDHHC13|SLC41A1
GO:0035723	interleukin-15-mediated signaling pathway	0.0774189	IL2RB|CD4|IL2RG|JAK1
GO:0035883	enteroendocrine cell differentiation	0.0774189	CLOCK|ARNTL|PDPK1|SIDT2
GO:0036066	protein O-linked fucosylation	0.0774189	LFNG|THBS1|POFUT1|SLC35C2
GO:0038110	interleukin-2-mediated signaling pathway	0.0774189	IL2RB|IL2RG|PTPN2|JAK1
GO:0044320	cellular response to leptin stimulus	0.0774189	LEP|MKKS|BBS4|PTEN
GO:0046697	decidualization	0.0774189	JUNB|BSG|CTSB|PTGS2
GO:0071044	histone mRNA catabolic process	0.0774189	LSM1|EXOSC10|DCP2|PAPD5
GO:2001044	regulation of integrin-mediated signaling pathway	0.0774189	BST1|CTNNA1|DMTN|FLNA
GO:0006111	regulation of gluconeogenesis	0.0775128	LEP|NR1D1|MAEA|SOGA1|PTPN2|FBP1
GO:0015701	bicarbonate transport	0.0775128	SLC4A5|SLC4A1|CA4|SLC26A8|SLC4A8|BEST1
GO:0045598	regulation of fat cell differentiation	0.0789799	CREB1|LEP|SYAP1|LGALS12|NR1D1|TMEM64|TGFB1I1|DDIT3|ARNTL|HDAC6|ZNF385A|STK4|FTO|CARM1|PTGS2
GO:0051384	response to glucocorticoid	0.0799249	IL10|IL1RN|PPARGC1B|CASP3|PDCD7|ANXA3|FOSB|ABCA3|ADM|PTGS2
GO:0002634	regulation of germinal center formation	0.0806209	BCL6|TNFSF13B|MEF2C
GO:0005984	disaccharide metabolic process	0.0806209	MGAM|IDUA|FBP1
GO:0035646	endosome to melanosome transport	0.0806209	RAB32|BLOC1S6|AP1M1
GO:0035655	interleukin-18-mediated signaling pathway	0.0806209	IL18|IL18RAP|IL18BP
GO:0038114	interleukin-21-mediated signaling pathway	0.0806209	IL2RG|IL21R|JAK1
GO:0042148	strand invasion	0.0806209	DMC1|XRCC2|RAD51
GO:0043476	pigment accumulation	0.0806209	RAB32|BLOC1S6|AP1M1
GO:0044803	multi-organism membrane organization	0.0806209	CD4|CXCR4|PI4KA
GO:0045792	negative regulation of cell size	0.0806209	RDX|PTEN|TSC1
GO:0048757	pigment granule maturation	0.0806209	RAB32|BLOC1S6|AP1M1
GO:0060339	negative regulation of type I interferon-mediated signaling pathway	0.0806209	NLRC5|PTPN2|SCRIB
GO:0060391	positive regulation of SMAD protein signal transduction	0.0806209	PARP1|NUP93|DAB2
GO:0060766	negative regulation of androgen receptor signaling pathway	0.0806209	FOXP1|SMARCA4|DAB2
GO:0061213	positive regulation of mesonephros development	0.0806209	MAGED1|SOX8|BASP1
GO:0072641	type I interferon secretion	0.0806209	LILRB1|CHUK|DHX36
GO:0098756	response to interleukin-21	0.0806209	IL2RG|IL21R|JAK1
GO:0098969	neurotransmitter receptor transport to postsynaptic membrane	0.0806209	STX3|SCRIB|GRIPAP1
GO:1900025	negative regulation of substrate adhesion-dependent cell spreading	0.0806209	ACTN4|DMTN|RCC2
GO:1905244	regulation of modification of synaptic structure	0.0806209	TIAM1|GRIPAP1|FXR2
GO:2000628	regulation of miRNA metabolic process	0.0806209	PNPT1|DROSHA|KHSRP
GO:0002274	myeloid leukocyte activation	0.0806813	IL18|MYO18A|IL10|TLR4|THBS1|RELB|SHPK|TLR6|IL18RAP|LDLR|PLSCR1|FOXP1|TLR8
GO:0042088	T-helper 1 type immune response	0.080697	SPN|ANXA1|TLR4|RELB|TLR6|IL18BP|SLC11A1
GO:0002684	positive regulation of immune system process	0.0809571	LILRB1|IL18|EIF2AK4|BCL6|SPN|CLEC4E|PSMA6|TNFSF14|MNDA|TNFSF13B|PUM1|HLA-DRA|N4BP2L2|CREB1|HSP90AB1|PSMC5|CALR|MYO18A|BST1|IL10|BTNL8|LEP|ANXA1|HK1|PARP9|TLR4|GRAP2|THBS1|RFTN1|ARPC1A|NR1D1|SIN3A|CD3E|PSMD10|CD4|PLVAP|FPR1|PCID2|RELB|MSH6|TRIM58|IDO1|PPARGC1B|PPP2R3C|TMEM64|BRK1|PGLYRP1|S100A8|MYD88|PSMA2|CLEC7A|EIF2B4|CD28|EZR|SLAMF6|POLR3C|BDKRB1|MEF2C|SPON2|TLR6|IL18RAP|VNN1|S100A9|TLR10|ZNF58…
GO:0009798	axis specification	0.081121	ETS2|SENP2|DDIT3|WLS|SETDB2|TMED2|BASP1
GO:0032607	interferon-alpha production	0.081121	IL10|TLR4|CHUK|TBK1|TLR8|DHX36|AZI2
GO:0042092	type 2 immune response	0.081121	IL18|BCL6|IL10|ANXA1|IDO1|DENND1B|ARG1
GO:0002275	myeloid cell activation involved in immune response	0.0818163	MME|MNDA|GLIPR1|SELL|ADGRG3|MCEMP1|FGL2|LILRB3|TNFAIP6|CKAP4|HSP90AB1|DNAJC13|BCR|MMP9|BST1|SPTAN1|CREG1|EEF1A1|FCAR|NME2|CYSTM1|ARHGAP9|VAMP2|PLAUR|FPR1|ORM1|MAGT1|SERPINB1|CDA|LYZ|RAB31|LRMP|PGLYRP1|S100A8|PSMA2|ACTR10|VNN1|S100A9|JUP|BRI3|MMP25|FCGR3B|ANXA3|LAT2|GSTP1|CAPN1|PTPRN2|CMTM6|TRPM2|DYNLT1|RAB24|RAB27A|LAMTOR3|CTSS|LAT|S100P|MGAM|KRT1|SIGLEC5|CD53|STXBP3|ARG1|CRISPLD2|LAMP2|BIN2|B2M|…
GO:0030317	flagellated sperm motility	0.0823558	ATP2B4|NME8|SLC26A8|ROPN1B|LRRC6|ROPN1L|CATSPER2|TMF1|UBE2B
GO:0046847	filopodium assembly	0.0824496	SH3BP1|EZR|FGD2|TTYH1|TRPM2|ESPN|DMTN|DOCK11
GO:0010605	negative regulation of macromolecule metabolic process	0.08346	HCFC1|LILRB1|AHR|PNPT1|FKTN|EIF2AK4|BCL6|PDCD4|U2AF2|DHFR|NUP214|RPL9|PSMA6|ATP2B4|TNFSF14|CBX6|FOXK1|CDAN1|HSPB1|OLIG2|PUM1|PPP2R1A|N4BP2L2|CREB1|RPS17|HIPK2|MAGED1|PARN|KDM1A|HSP90AB1|PSMC5|RUNX3|RPS6|MMP9|CALR|ZNF613|PIAS4|UBR2|H2AFZ|SMARCC2|RPS5|IL10|LSM1|RPS3A|LEP|GON4L|NRIP1|ZNF586|NLRP12|ZBTB4|SP2|CREG1|DUSP8|NUP62|PARP9|IGF2BP2|EIF4G1|LARP1|TSC22D3|PTBP1|TLR4|RPL7|DDX17|THBS1|NIF3L1|CISH|…
GO:0007033	vacuole organization	0.0836108	ATG12|VPS41|TPP1|FAM160A2|ATG3|TBC1D14|SCARB2|CHMP5|NPRL3|IFT20|RAB1A|RALB|ACP2|SH3GLB1|CLN5|ABCA1|TP53INP1|ATG4A|RAB1B|SEC22B|HOOK3|GABARAP|VPS11|RB1CC1|UBXN2A|HEXB|GABARAPL1
GO:1901361	organic cyclic compound catabolic process	0.0838132	AKR1D1|PNPT1|NUP214|RPL9|PSMA6|HINT1|HSPB1|PUM1|PPP2R1A|RPS17|PARN|PSMC5|ADPGK|KYNU|RPS6|RPS5|LSM1|RPS3A|HK1|PGM2L1|NUP62|IGF2BP2|EIF4G1|LARP1|RPL7|TRERF1|RPS15A|PSMD10|AAAS|PCID2|RPS9|EXOSC10|IDO1|RPL8|RPL27|CDA|MBD4|RPL15|H1F0|AGO2|ENTPD1|MYD88|APOBEC3C|BLVRB|RPL30|RPL11|DROSHA|PSMA2|RPLP0|RPL35A|CASP3|RNASEL|RPS29|CPEB3|RPS18|CARNS1|PPP1R8|YTHDF3|KHSRP|PDE5A|OGDH|PDE4C|RPL39|RPS4Y1|PRKAG2|GSPT…
GO:0046700	heterocycle catabolic process	0.084218	PNPT1|NUP214|RPL9|PSMA6|HINT1|HSPB1|PUM1|PPP2R1A|RPS17|PARN|PSMC5|ADPGK|KYNU|RPS6|RPS5|LSM1|RPS3A|HK1|PGM2L1|NUP62|IGF2BP2|EIF4G1|LARP1|RPL7|RPS15A|PSMD10|AAAS|PCID2|RPS9|EXOSC10|IDO1|RPL8|RPL27|CDA|MBD4|RPL15|H1F0|AGO2|ENTPD1|MYD88|APOBEC3C|BLVRB|RPL30|RPL11|DROSHA|PSMA2|RPLP0|RPL35A|CASP3|RNASEL|RPS29|CPEB3|RPS18|CARNS1|PPP1R8|YTHDF3|KHSRP|PDE5A|OGDH|PDE4C|RPL39|RPS4Y1|PRKAG2|GSPT1|ANP32A|RPL34…
GO:0002757	immune response-activating signal transduction	0.0849408	CLEC4E|PSMA6|MNDA|PUM1|HLA-DRA|HSP90AB1|PSMC5|BTNL8|TLR4|GRAP2|RFTN1|ARPC1A|NR1D1|CD3E|PSMD10|CD4|FPR1|RELB|BRK1|PGLYRP1|S100A8|MYD88|PSMA2|CLEC7A|EIF2B4|CD28|EZR|MEF2C|TLR6|S100A9|TLR10|BMX|SKAP2|SRC|LY96|LAT2|TXK|HLA-DPB1|PLSCR1|CTSS|PTPN2|MUC6|RAF1|LAT|TNIP3|IRAK4|RPS6KA5|PIK3R2|DENND1B|PSMC6|PRKD2|PSMA4|CHUK|PSME3|TBK1|PDPK1|TLR8|BTNL3|NCR3|C1QBP|CTSB|WDFY1|TRAT1|HSP90AA1|NCKIPSD|HLA-DRB3|BIR…
GO:0001816	cytokine production	0.0860295	LILRB1|IL18|SRGN|BCL6|SPN|PDCD4|CRCP|NLRP8|CLEC4E|AIRE|PUM1|ADGRG1|CREB1|HSP90AB1|TAX1BP1|BTNL8|LEP|IGF2BP2|THBS1|RFTN1|CD3E|IL5RA|CD4|RELB|IDO1|CSF1R|PGLYRP1|S100A8|MYD88|LY9|CD28|EZR|SLAMF6|POLR3C|SPON2|IL18RAP|S100A9|TLR10|ZNF580|RAB1A|SRC|LY96|NLRC5|DDIT3|TNFRSF9|TXK|HLA-DPB1|CEBPE|NFATC1|IRAK4|RPS6KA5|DENND1B|SPTBN1|ASB1|PRKD2|HERC5|CHUK|ARG1|SARS|TMF1|B2M|HLA-G|TBK1|BTNL3|DHX36|C1QBP|AZI2|S…
GO:0044270	cellular nitrogen compound catabolic process	0.0873694	PNPT1|NUP214|RPL9|PSMA6|HINT1|HSPB1|PUM1|PPP2R1A|RPS17|PARN|PSMC5|ADPGK|KYNU|RPS6|RPS5|LSM1|RPS3A|HK1|PGM2L1|NUP62|IGF2BP2|EIF4G1|LARP1|RPL7|RPS15A|PSMD10|AAAS|PCID2|RPS9|EXOSC10|IDO1|RPL8|RPL27|CDA|MBD4|RPL15|H1F0|AGO2|ENTPD1|MYD88|APOBEC3C|BLVRB|RPL30|RPL11|DROSHA|PSMA2|RPLP0|RPL35A|CASP3|RNASEL|RPS29|CPEB3|RPS18|CARNS1|PPP1R8|YTHDF3|KHSRP|PDE5A|OGDH|PDE4C|RPL39|RPS4Y1|PRKAG2|GSPT1|ANP32A|RPL34…
GO:0015698	inorganic anion transport	0.0878137	CLIC1|SLC4A5|TTYH3|LRRC8A|SLC4A1|SLC26A8|SLC4A8|NMUR1|TTYH1|BEST1|ABCC3|PCYOX1|CLNS1A|CLIC3|SLC11A1
GO:0006450	regulation of translational fidelity	0.0894103	YRDC|RPS5|RPS9|HSPA14|AARS
GO:0008299	isoprenoid biosynthetic process	0.0894103	COQ2|ALDH8A1|HMGCR|DHRS9|GGPS1
GO:0009310	amine catabolic process	0.0894103	ATP2B4|SAT1|KYNU|IDO1|SMOX
GO:0019054	modulation by virus of host process	0.0894103	EIF2AK4|CD4|SCRIB|BCL2L1|CASP8
GO:0032594	protein transport within lipid bilayer	0.0894103	RFTN1|STX3|RILPL2|SCRIB|GRIPAP1
GO:0034629	cellular protein-containing complex localization	0.0894103	EZR|RALB|KLHL21|RCC2|NACC2
GO:0060261	positive regulation of transcription initiation from RNA polymerase II promoter	0.0894103	CREB1|PSMC5|SUB1|PSMC6|GTF2F2
GO:0060443	mammary gland morphogenesis	0.0894103	CSF1R|SRC|CAPN1|SCRIB|ARG1
GO:0071312	cellular response to alkaloid	0.0894103	CASP3|STAR|BCL2L1|RAD51|GSTM2
GO:1900087	positive regulation of G1/S transition of mitotic cell cycle	0.0894103	ANXA1|EIF4G1|RDX|CUL4B|LSM10
GO:0080134	regulation of response to stress	0.0894477	LILRB1|IL18|PNPT1|FKTN|EIF2AK4|BCL6|PDCD4|NUP214|NLRP8|CLEC4E|PSMA6|ATP2B4|PUM1|HIPK2|PGAP2|TNFAIP6|IFNGR1|KDM1A|HSP90AB1|BCR|PSMC5|PIAS4|BST1|LEP|COPS5|NLRP12|NUP62|PARP9|MGMT|ELMOD2|EIF4G1|SYVN1|RFTN1|BFAR|NR1D1|SIN3A|PSMD10|EIF2AK1|HERPUD1|CCL23|SMYD2|AAAS|RELB|OSM|IDO1|SHPK|TXNDC12|PGLYRP1|S100A8|MYD88|DROSHA|PSMA2|CLEC7A|CD28|EZR|SLAMF6|POLR3C|PPP3CA|FGD2|MEF2C|CLOCK|IL18RAP|IGBP1|TLR10|CCAR…
GO:0043069	negative regulation of programmed cell death	0.0898775	LILRB1|BCL6|PDCD4|TNFSF14|HSPB1|HIPK2|PGAP2|GLO1|KDM1A|HSP90AB1|PSMC5|DDB1|RPS6|TNFSF10|HTATIP2|TAX1BP1|MMP9|MYO18A|IL10|RPS3A|LEP|ANXA1|TMBIM4|ARHGDIA|COPS5|NUP62|CFL1|RNF144B|MGMT|IL2RB|TSC22D3|NME2|THBS1|CTNNA1|SYVN1|BFAR|HIGD2A|SIN3A|PSMD10|HERPUD1|FKBP8|PLAUR|PCID2|IDO1|TXNDC12|CSF1R|MAEA|MYD88|XRCC2|CD28|MEF2C|CASP3|VNN1|IGBP1|STAR|SOX8|CCAR2|TIAF1|HMGCR|SRC|GRINA|TNFRSF10B|GSTP1|TPT1|PIAS1…
GO:0007586	digestion	0.0907868	AKR1D1|LEP|TLR4|ACO1|EZR|LDLR|MUC6|MGAM|SLC9A4|WNK1|ADRA2A
GO:0051239	regulation of multicellular organismal process	0.0917365	LILRB1|IL18|FAM213A|SRGN|EIF2AK4|BCL6|SSTR2|SPN|PDCD4|GJC1|CRCP|NLRP8|CLEC4E|PSMA6|ATP2B4|RAB11FIP1|S1PR5|HSPB1|OLIG2|PUM1|ADGRG1|PPP2R1A|CLSTN1|AKAP13|N4BP2L2|CREB1|HIPK2|MAGED1|LILRB3|KDM1A|HSP90AB1|BCR|PSMC5|HTATIP2|CACNG6|TAX1BP1|MMP9|CALR|IL10|LSM1|BTNL8|LEP|ANXA1|ARHGDIA|E2F2|HK1|NLRP12|CFL1|IGF2BP2|EIF4G1|CLIC1|TSC22D3|LFNG|TLR4|NME2|DDX17|SETD1A|THBS1|CTNNA1|GP1BA|IRX3|SIN3A|CD3E|MKKS|PSM…
GO:0051149	positive regulation of muscle cell differentiation	0.0933098	TNFSF14|CTNNA1|MORF4L2|ENG|MEF2C|LMOD3|TCF3|PIAS1|CD53|CAMK1
GO:0050776	regulation of immune response	0.0939368	IL18|EIF2AK4|BCL6|NLRP8|MNDA|TNFSF13B|SELL|HLA-DRA|BCR|ITGB7|IL10|BTNL8|ANXA1|HK1|NLRP12|GRAP2|CLEC2D|ARPC1A|CD3E|CD4|SAMSN1|FPR1|MSH6|IDO1|TREM1|PPP2R3C|BRK1|EIF2B4|CD28|EZR|PPP3CA|MEF2C|SPON2|BMX|SKAP2|MAP2K7|ALOX15|LAT2|LAIR2|KLRD1|KIR2DL1|KLRC1|HLA-DPB1|NFATC1|LAT|CD160|PIK3R2|KRT1|DENND1B|C1RL|PRKD2|B2M|HLA-G|CLEC2B|ITGAL|BTNL3|TRAT1|HSP90AA1|VAMP7|NCKIPSD|HLA-DRB3|SLC11A1|ELF2|KLRF1|CLC
GO:0008206	bile acid metabolic process	0.0948597	AKR1D1|LEP|NR1D1|STAR|OSBPL9|ARV1
GO:0042026	protein refolding	0.0948597	DNAJB2|HSPA4|HYOU1|HSPA14|B2M|HSP90AA1
GO:1900047	negative regulation of hemostasis	0.0948597	THBS1|GP1BA|PLAUR|SERPINE2|KRT1|ALOX12
GO:0002790	peptide secretion	0.0949795	LILRB1|SRGN|CLEC4E|RAB11FIP1|TNFSF13B|MYO18A|IL10|LEP|ANXA1|HK1|NLRP12|TTN|LLGL1|TLR4|RHBDF2|NR1D1|IL1RN|ORM1|CSF1R|S100A8|EZR|PPP3CA|CLOCK|TLR6|S100A9|TLR10|DPH3|POU2F2|RAB1A|TIAM1|HMGCR|SRC|COPG2|ARNTL|ABCA1|PTPRN2|TNFRSF9|WLS|CARD16|PPID|RAF1|SPTBN1|ARFGAP3|HCAR2|FOXP1|DMTN|TMEM167B|STXBP3|CHUK|SELENOT|CACNA1D|AIM2|SERP1|TLR8|DHX36|SIDT2|CD244|ADRA2A
GO:0045089	positive regulation of innate immune response	0.0965178	CLEC4E|PSMA6|PUM1|PSMC5|PARP9|TLR4|RFTN1|NR1D1|SIN3A|PSMD10|RELB|PGLYRP1|S100A8|MYD88|PSMA2|CLEC7A|SLAMF6|POLR3C|TLR6|IL18RAP|S100A9|TLR10|SRC|LY96|NLRC5|TXK|PLSCR1|CTSS|MUC6|RAF1|TNIP3|IRAK4|RPS6KA5|PSMC6|PSMA4|CHUK|AIM2|PSME3|TBK1|PDPK1|TLR8|NCR3|C1QBP|CTSB|RBM14|WDFY1|BIRC3|TANK|CASP8
GO:0050829	defense response to Gram-negative bacterium	0.0966916	TLR4|CD4|LYZ|RPL30|DROSHA|SELP|CD160|SLC11A1
GO:0060761	negative regulation of response to cytokine stimulus	0.0966916	PIAS4|IL1RN|NLRC5|GSTP1|CARD16|PTPN2|SCRIB|ARG1
GO:0006623	protein targeting to vacuole	0.0967898	VPS41|VTI1B|SCARB2|TMEM50B|LAMP2|VAMP7|VPS13C
GO:0043030	regulation of macrophage activation	0.0967898	MYO18A|IL10|TLR4|THBS1|SHPK|TLR6|LDLR
GO:0046456	icosanoid biosynthetic process	0.0967898	ANXA1|PTGS1|PTGDS|ALOX15|ALOX5AP|ALOX12|PTGS2
GO:0061025	membrane fusion	0.0969803	VPS41|MIGA1|STX6|CALR|ANXA1|RABEP1|TBC1D14|EVI5|VAMP2|CD4|VTI1B|STX3|STX2|TBC1D10B|CXCR4|SYT15|LRMP|ROPN1B|STX16|TBC1D15|SAMD9|SEC22B|SYTL3|VPS11|UBXN2A|TBC1D13|MX2|FIS1|VAMP7|OMA1|VAT1
GO:0010721	negative regulation of cell development	0.0983964	LILRB1|EIF2AK4|OLIG2|ADGRG1|CALR|LSM1|ARHGDIA|CTNNA1|IRX3|S1PR3|RNF10|PBX1|PPP3CA|SOX8|DAAM2|ACTN4|DYNLT1|LDLR|PRPF19|PTEN|DMTN|HOOK3|B2M|CARM1|KCTD11|RCC2|TSC1|IFRD1
GO:0051648	vesicle localization	0.0984444	BLOC1S6|TOR1A|LIN7A|MKKS|VAMP2|STX3|STX2|SYT15|LRMP|AP3S1|RAB1A|BBS4|ACTN4|RAB27A|RAB1B|SEC22B|TGFA|SYTL3|PTEN|ARFGAP3|SCRIB|SAR1B|TMED2|PDCD6|SEC16A|KLHL12|TMED10|SEC31A|STARD3NL|TRAPPC9|VAMP7|PPP6R1
GO:0045321	leukocyte activation	0.0987291	LILRB1|AHR|EIF2AK4|BCL6|SPN|PLA2G2D|CLEC4E|MSN|AIRE|TNFSF14|TNFSF13B|HLA-DRA|DCLRE1C|RPS6|LEP|GON4L|ANXA1|LFNG|TNFSF8|GRAP2|CD3E|ITM2A|CD4|SAMSN1|PCID2|LRRC8A|MSH6|IDO1|FBXO7|PPP2R3C|LY9|DROSHA|CLEC7A|CD28|SLAMF6|PPP3CA|MEF2C|CASP3|IGBP1|POU2F2|BMX|SKAP2|TCF3|SRC|HSH2D|PDE5A|PRF1|NBN|TXK|HLA-DPB1|IL21R|PTPN2|TXLNA|ICOS|HLA-G|TBK1|NCR3|ERBB2|TSC1|AZI2|DOCK11|HLA-DRB3|TMEM131L|CD244|ZNF683|CASP8|CLC
GO:0051094	positive regulation of developmental process	0.0988155	IL18|BCL6|TNFSF14|TNFSF13B|HSPB1|OLIG2|CLSTN1|N4BP2L2|CREB1|HIPK2|MAGED1|BLOC1S6|KDM1A|HSP90AB1|CALR|IL10|LEP|ANXA1|ARHGDIA|EIF4G1|CLIC1|NME2|THBS1|CTNNA1|SYAP1|IRX3|MORF4L2|CD3E|MKKS|CD4|PCID2|MSH6|SSBP3|RNF10|CXCR4|TRIM58|IDO1|SCARB2|ENG|PPARGC1B|PPP2R3C|ZNF322|TMEM64|SF3A2|STIM1|XRCC2|BCL9L|CD28|EZR|MEF2C|VNN1|LMOD3|S100A9|STAR|SOX8|JUP|PHLDB1|TGFB1I1|TCF3|TIAM1|SLITRK1|HMGCR|SRC|CPEB3|TGFBR3|…
GO:0031295	T cell costimulation	0.0989902	TNFSF14|TNFSF13B|HLA-DRA|GRAP2|CD3E|CD4|CD28|SRC|HLA-DPB1|ICOS|PDPK1|HLA-DRB3
GO:0033143	regulation of intracellular steroid hormone receptor signaling pathway	0.0989902	CALR|CLOCK|SRC|ARNTL|HDAC6|PARP1|FOXP1|SMARCA4|CARM1|UFM1|DAB2|RWDD1

## Sheet: (F) GO CC Inc
ID	Label	P-value	Symbols
GO:0044391	ribosomal subunit	1.0172e-07	RPL9|COA1|RPS17|RPS6|RSL24D1|RPS5|RPS3A|EIF2A|RPL7|RPS15A|MRPL3|RPS9|MRPL32|RPL8|RPL27|RPL15|RPL30|RPL11|MRPS31|RPLP0|RPL35A|RPS29|RPL26L1|RPS18|MRPL22|RPL39|RPS4Y1|RPL34|MRPS15|MRPL13|RPS10|RPL17|RPL13A|RPS27|RPL31
GO:0022625	cytosolic large ribosomal subunit	1.90204e-06	RPL9|COA1|RSL24D1|RPL7|RPL8|RPL27|RPL15|RPL30|RPL11|RPLP0|RPL35A|RPL26L1|RPL39|RPL34|RPL17|RPL13A|RPL31
GO:0022627	cytosolic small ribosomal subunit	7.85629e-05	RPS17|RPS6|RPS5|RPS3A|EIF2A|RPS15A|RPS9|RPS29|RPS18|RPS4Y1|RPS10|RPS27
GO:1904724	tertiary granule lumen	0.000798459	TNFAIP6|MMP9|ORM1|CDA|LYZ|PGLYRP1|CTSS|B2M|IDH1|YPEL5|QPCT
GO:0099503	secretory vesicle	0.00137774	SRGN|MNDA|GLIPR1|SELL|ADGRG3|MCEMP1|FGL2|TNFAIP6|CKAP4|MMP9|BST1|CREG1|EEF1A1|THBS1|CYSTM1|ARHGAP9|PLAUR|FPR1|ORM1|SERPINB1|CA4|CDA|GZMK|LYZ|RAB31|LRMP|PGLYRP1|S100A8|MMRN1|PSMA2|ACTR10|VNN1|S100A9|BRI3|MMP25|FCGR3B|ANXA3|CMTM6|DYNLT1|RAB24|LAMTOR3|CTSS|S100P|MGAM|SIGLEC5|CD53|STXBP3|ARG1|TMED2|CRISPLD2|LAMP2|B2M|IDH1|YPEL5|TMED10|QPCT|HSP90AA1|HEXB|CCT2|SLC11A1
GO:0030670	phagocytic vesicle membrane	0.00195018	RAB11FIP1|RAB32|ATG12|RAB31|TLR6|RAB43|ANXA3|SEC22B|LAMP2|B2M|VAMP7|SLC11A1
GO:0012506	vesicle membrane	0.00198867	MME|RAB11FIP1|RAB32|ATG12|GLIPR1|SELL|ADGRG3|MCEMP1|HLA-DRA|CKAP4|STX6|MCTP1|TOR1A|BST1|ANXA1|CYSTM1|STX3|PLAUR|FPR1|CA4|SCARB2|RAB31|LRMP|TLR6|VNN1|AP3S1|BRI3|MMP25|RAB1A|FCGR3B|RAB43|ANXA3|PTPRN2|CMTM6|WLS|HLA-DPB1|RAB24|RAB27A|LAMTOR3|SEC22B|MGAM|TGFA|SIGLEC5|ARFGAP3|CD53|ZDHHC13|SAR1B|TMED2|LAMP2|B2M|PDCD6|IFNGR2|KLHL12|TMED10|VAMP7|SLC11A1|AP1S2|GABARAPL1
GO:0012507	ER to Golgi transport vesicle membrane	0.00292695	HLA-DRA|HLA-DPB1|SEC22B|TGFA|SAR1B|TMED2|B2M|PDCD6|KLHL12|TMED10
GO:0008278	cohesin complex	0.00313159	SMC3|WAPL|STAG2|STAG1
GO:0042788	polysomal ribosome	0.00424817	RPL8|RPL30|RPL11|RPS29|RPL39|ZC3H15|RPL31
GO:0005925	focal adhesion	0.00568211	MME|NUP214|RPL9|RPS17|RPS5|RPS3A|ANXA1|PPFIA1|RPL7|ARHGAP24|MPZL1|CASK|GIT2|PLAUR|LPP|RPS9|SCARB2|RPL8|RPL27|RPL30|RPLP0|STX16|RPS29|RPS18|RDX|KLF11|LAMTOR3|JAK1|PPP1CB|ARL14EP|B2M|RPS10|PDPK1|RPL13A|RPL31
GO:0044433	cytoplasmic vesicle part	0.00569502	SRGN|MME|RAB11FIP1|RAB32|ATG12|GLIPR1|SELL|ADGRG3|MCEMP1|HLA-DRA|CKAP4|STX6|MCTP1|TOR1A|BST1|ANXA1|CREG1|RABEP1|TLR4|THBS1|CYSTM1|ARHGAP9|STX3|PLAUR|FPR1|SERPINB1|CA4|SCARB2|LEPROT|RAB31|LRMP|S100A8|MYD88|MMRN1|RABGEF1|CHMP5|TLR6|VNN1|S100A9|AP3S1|BRI3|MMP25|RAB1A|FCGR3B|LY96|RAB43|APPL2|ANXA3|TSG101|SNX13|PTPRN2|CMTM6|WLS|HLA-DPB1|RAB24|CCZ1|RAB27A|LAMTOR3|SEC22B|S100P|MGAM|TGFA|IRAK4|SIGLEC5|AR…
GO:0030055	cell-substrate junction	0.00665258	MME|NUP214|RPL9|RPS17|RPS5|RPS3A|ANXA1|PPFIA1|RPL7|ARHGAP24|MPZL1|CASK|GIT2|PLAUR|LPP|RPS9|SCARB2|RPL8|RPL27|RPL30|RPLP0|STX16|RPS29|RPS18|RDX|KLF11|LAMTOR3|JAK1|PPP1CB|ARL14EP|B2M|RPS10|PDPK1|RPL13A|RPL31
GO:0097708	intracellular vesicle	0.00680635	SRGN|MME|SLC31A2|RAB11FIP1|RAB32|MNDA|ATG12|GLIPR1|SELL|ADGRG3|MCEMP1|HLA-DRA|FGL2|TNFAIP6|CKAP4|STX6|MMP9|MCTP1|TOR1A|BST1|ANXA1|ABCG1|COPS5|CREG1|EEF1A1|RABEP1|TLR4|THBS1|CYSTM1|TBC1D14|ARHGAP9|RGL4|STX3|STX2|PLAUR|FPR1|ORM1|SERPINB1|CALU|CXCR4|CA4|SCARB2|CDA|GZMK|LYZ|LEPROT|RAB31|LRMP|PGLYRP1|S100A8|MYD88|MMRN1|PSMA2|RABGEF1|CHMP5|TLR6|ACTR10|VNN1|S100A9|AP3S1|WASHC3|BRI3|SENP2|MMP25|RAB1A|FCG…
GO:0019773	proteasome core complex, alpha-subunit complex	0.00747814	PSMA6|PSMA2|PSMA4
GO:0070062	extracellular exosome	0.00857384	MME|PSMA6|HINT1|MNDA|MYL12B|HLA-DRA|FGL2|N4BP2L2|RPS17|CKAP4|SMS|GLO1|TNFSF10|TAX1BP1|MMP9|EEF1G|C1GALT1C1|EIF3H|TOR1A|GLRX|H2AFZ|BST1|RPS5|CREB5|IAH1|RPS3A|ANXA1|TOR1B|CREG1|EEF1A1|CLIC1|APMAP|ATP5F1C|RPL7|THBS1|CYSTM1|LIN7A|RPS15A|ARPC1A|SEC11A|ITM2A|IL1RN|STX3|GK|STX2|PLAUR|ORM1|SERPINB1|RPS9|CXCR4|CA4|SCARB2|PPA1|LILRA5|CSTA|RPL27|ACOT13|RPL15|LYZ|BRK1|PGLYRP1|ENTPD1|S100A8|ATP6V1G1|HIST1H4H|…
GO:0005737	cytoplasm	0.00918194	MARC1|SRGN|BCL6|MME|TPST1|MCTP2|NUP214|SLC31A2|RPL9|COA1|PSMA6|HINT1|RAB11FIP1|TAGAP|RAB32|MNDA|TNFSF13B|OAT|ATG12|GLIPR1|SELL|ADGRG3|MYL12B|MCEMP1|SAT1|HLA-DRA|FGL2|IKBIP|SLU7|CCDC6|RPS17|NME8|WSB1|TNFAIP6|S1PR4|LSMEM1|CKAP4|SMS|CCNDBP1|GLO1|STX6|FRAT2|ADPGK|ECHDC3|KYNU|RPS6|RSL24D1|HTATIP2|TAX1BP1|MMP9|ATP5MPL|EEF1G|C1GALT1C1|EIF3H|MCTP1|TOR1A|GLRX|TMEM14C|UBR2|BST1|RPS5|LSM1|PIGB|ANKRA2|RPS3A|…
GO:0005779	integral component of peroxisomal membrane	0.0102221	PEX2|PEX11G|FAR1|FIS1
GO:0043230	extracellular organelle	0.0103605	MME|PSMA6|HINT1|MNDA|MYL12B|HLA-DRA|FGL2|N4BP2L2|RPS17|CKAP4|SMS|GLO1|TNFSF10|TAX1BP1|MMP9|EEF1G|C1GALT1C1|EIF3H|TOR1A|GLRX|H2AFZ|BST1|RPS5|CREB5|IAH1|RPS3A|ANXA1|TOR1B|CREG1|EEF1A1|CLIC1|APMAP|ATP5F1C|RPL7|THBS1|CYSTM1|LIN7A|RPS15A|ARPC1A|SEC11A|ITM2A|IL1RN|STX3|GK|STX2|PLAUR|ORM1|SERPINB1|RPS9|CXCR4|CA4|SCARB2|PPA1|LILRA5|CSTA|RPL27|ACOT13|RPL15|LYZ|BRK1|PGLYRP1|ENTPD1|S100A8|ATP6V1G1|HIST1H4H|…
GO:0005576	extracellular region	0.010706	VNN2|SRGN|MME|PSMA6|HINT1|MNDA|TNFSF13B|GLIPR1|MYL12B|HLA-DRA|FGL2|N4BP2L2|RPS17|TNFAIP6|CKAP4|SMS|GLO1|ADPGK|CD52|TNFSF10|TAX1BP1|MMP9|EEF1G|C1GALT1C1|EIF3H|TOR1A|GLRX|H2AFZ|BST1|RPS5|CREB5|IAH1|RPS3A|ANXA1|SDF2|TOR1B|CREG1|EEF1A1|CLIC1|APMAP|EIF2A|ATP5F1C|RPL7|TNFSF8|THBS1|CYSTM1|SMIM29|LIN7A|ARHGAP9|RPS15A|ARPC1A|SEC11A|ITM2A|IL1RN|STX3|CASK|GK|STX2|PLAUR|ORM1|SERPINB1|CALU|RPS9|CXCR4|OSM|CXCL…
GO:0042589	zymogen granule membrane	0.0123479	STX3|TMED2|TMED10
GO:0035577	azurophil granule membrane	0.014156	GLIPR1|CKAP4|FPR1|LRMP|VNN1|BRI3|CMTM6|LAMP2|VAMP7
GO:0032391	photoreceptor connecting cilium	0.0152289	TBCC|IQCB1|IFT20|BBS4|RPGRIP1
GO:0012505	endomembrane system	0.0170076	SRGN|BCL6|TPST1|NUP214|SLC31A2|RAB11FIP1|MNDA|GLIPR1|SELL|ADGRG3|MCEMP1|FGL2|TNFAIP6|HTATIP2|MMP9|C1GALT1C1|BST1|ANXA1|TMBIM4|CREG1|EEF1A1|RABEP1|CLIC1|TLR4|CYSTM1|TBC1D14|ARHGAP9|ITM2A|GLCE|COP1|FPR1|PCID2|ORM1|SERPINB1|CXCR4|CDA|GZMK|PPP2R3C|AKIRIN1|LYZ|LEPROT|RAB31|PGLYRP1|S100A8|TAF7|MYD88|MMRN1|PSMA2|RABGEF1|STX16|CHMP5|TBC1D15|TLR6|ACTR10|VNN1|S100A9|COG3|TNFRSF17|IFT20|ATP2C1|WASHC3|BRI3|S…
GO:0005829	cytosol	0.0178213	MCTP2|NUP214|RPL9|COA1|PSMA6|HINT1|RAB11FIP1|TAGAP|RAB32|ATG12|MYL12B|SAT1|SLU7|CCDC6|RPS17|WSB1|LSMEM1|CKAP4|SMS|GLO1|STX6|FRAT2|KYNU|RPS6|RSL24D1|HTATIP2|TAX1BP1|EEF1G|EIF3H|TOR1A|GLRX|UBR2|RPS5|LSM1|ANKRA2|RPS3A|FAM160A2|ANXA1|CEP63|COPS5|PGM2L1|EEF1A1|RNF144B|PARP9|PNISR|EIF2A|PPFIA1|TSC22D3|RNF146|NAT1|ATG3|RPL7|DDX17|IFIT5|MCMBP|ARHGAP24|MSRB1|TBC1D14|ARHGAP9|RPS15A|ARPC1A|MKKS|PSMD10|EEF1B…
GO:0016363	nuclear matrix	0.0233477	PSMA6|PHF5A|CASK|MAEA|ZNF350|RNASEL|SMC3|AHCTF1|ENC1|SRPK1|STAG2|STAG1
GO:0005766	primary lysosome	0.0247666	MNDA|GLIPR1|CKAP4|CREG1|STX3|FPR1|LYZ|LRMP|ACTR10|VNN1|BRI3|CMTM6|ARG1|LAMP2|HEXB|CCT2|VAMP7
GO:0042581	specific granule	0.02911	ADGRG3|MCEMP1|CKAP4|BST1|STX3|PLAUR|MMP25|ANXA3|CMTM6|LAMTOR3|CD53|STXBP3
GO:0097431	mitotic spindle pole	0.0294354	SMC3|BCCIP|STAG2|STAG1
GO:1904813	ficolin-1-rich granule lumen	0.0328043	MNDA|FGL2|TNFAIP6|MMP9|EEF1A1|CDA|PSMA2|ACTR10|DYNLT1|CTSS|CRISPLD2|IDH1|YPEL5|QPCT|HSP90AA1
GO:0031463	Cul3-RING ubiquitin ligase complex	0.0340924	RNF7|KBTBD8|KLHDC8B|ENC1|PDCD6|KLHL12|KLHL21
GO:0045277	respiratory chain complex IV	0.0356161	COX7C|NDUFA4|COX7B
GO:0000803	sex chromosome	0.0362287	SMCHD1|UBE2B|SUZ12|UBE2A
GO:0098588	bounding membrane of organelle	0.0398543	MARC1|TPST1|RAB11FIP1|RAB32|ATG12|HLA-DRA|STX6|C1GALT1C1|MCTP1|ANXA1|TMBIM4|DRAM1|ABCG1|TMCO1|EEF1A1|RABEP1|TLR4|GLCE|COP1|CASK|GK|VMP1|SCARB2|B3GALT4|RPL27|LEPROT|MPPE1|MYD88|ATP6V1G1|RABGEF1|RHOT1|STX16|CHMP5|PECR|TLR6|PEX2|COG3|IFT20|ATP2C1|RAB1A|HMGCR|RPS29|LY96|RAB43|ATP6V1C1|APPL2|PHLPP1|ANXA3|SH3GLB1|CLN5|BBS4|TSG101|SNX13|ST6GALNAC2|WLS|HLA-DPB1|CCZ1|PEX11G|KIAA0319L|RAF1|STARD7|OSTM1|SEC…
GO:0031982	vesicle	0.0403076	PSMA6|HINT1|MYL12B|N4BP2L2|RPS17|SMS|GLO1|TNFSF10|TAX1BP1|EEF1G|C1GALT1C1|EIF3H|GLRX|H2AFZ|RPS5|CREB5|IAH1|RPS3A|TOR1B|CLIC1|APMAP|ATP5F1C|RPL7|LIN7A|RPS15A|ARPC1A|SEC11A|ITM2A|IL1RN|CASK|GK|RPS9|PPA1|LILRA5|CSTA|RPL27|ACOT13|RPL15|BRK1|ENTPD1|ATP6V1G1|HIST1H4H|RPL30|RPL11|RPLP0|JCHAIN|NDUFA4|TBC1D15|RPL35A|IQCB1|PCMT1|NAMPT|IFT20|RILPL2|GPX3|CAPZA2|RPS29|RPL26L1|RALB|RPS18|AHCTF1|ADH5|RDX|LAT2|C…
GO:0031983	vesicle lumen	0.0425726	SRGN|MNDA|CREG1|EEF1A1|THBS1|ARHGAP9|ORM1|SERPINB1|CDA|LYZ|PGLYRP1|S100A8|MMRN1|PSMA2|ACTR10|S100A9|DYNLT1|RAB27A|S100P|ARG1|CRISPLD2|B2M|IDH1|QPCT|HSP90AA1|HEXB|CCT2
GO:0031464	Cul4A-RING E3 ubiquitin ligase complex	0.0462543	CRBN|COP1|CDKN1B
GO:0030139	endocytic vesicle	0.048495	RAB11FIP1|RAB32|ATG12|HLA-DRA|STX6|RABEP1|RAB31|PGLYRP1|TLR6|RAB43|ANXA3|ABCA1|WLS|HLA-DPB1|RAB24|SEC22B|STXBP3|LAMP2|B2M|HSP90AA1|VAMP7|SLC11A1
GO:0005783	endoplasmic reticulum	0.0485883	MCTP2|RAB32|HLA-DRA|IKBIP|CKAP4|ADPGK|RPS6|EEF1G|MCTP1|TOR1A|PIGB|RPS3A|SDF2|ABCG1|TOR1B|TMCO1|STT3B|PGS1|APMAP|THBS1|CLEC2D|BFAR|SEC11A|EEF1B2|HERPUD1|DPM1|PLAUR|VMP1|CALU|PHTF1|CA4|SCARB2|TXNDC12|B3GALT4|RPL27|EMC8|LRMP|TMEM64|MPPE1|RNFT1|RPLP0|RAB1A|HMGCR|RPS29|CNBP|CRTAP|PIGK|KCNJ2|CYP4F3|DHRS9|CLN5|LPGAT1|CASP4|PIGF|ABCA1|PTPRN2|CYP2R1|WLS|HLA-DPB1|PTPN2|COL4A3BP|RPL34|SEC22B|TGFA|STAU2|CAML…
GO:0031201	SNARE complex	0.0532922	STX6|STX3|STX2|STX16|SEC22B|VAMP7
GO:0098791	Golgi subcompartment	0.0575754	TPST1|RAB32|HLA-DRA|STX6|C1GALT1C1|TMBIM4|ABCG1|TMCO1|GLCE|COP1|CA4|SCARB2|B3GALT4|LEPROT|RAB31|STX16|COG3|IFT20|ATP2C1|RAB1A|RAB43|DPY30|SH3GLB1|ST6GALNAC2|WLS|HLA-DPB1|KIAA0319L|SEC22B|TRIM23|TGFA|ARFGAP3|RNF24|ZDHHC13|TMEM167B|ST3GAL6|SAR1B|TMED2|TMF1|TMEM50B|B2M|PDCD6|IFNGR2|TLR8|KLHL12|CSGALNACT2|TMED10|CSGALNACT1|VAMP7|GOLT1B|SLC35A1|AP1S2
GO:0097731	9+0 non-motile cilium	0.0585692	TBCC|IQCB1|IFT20|PHLPP1|BBS4|RAB27A|RPGRIP1
GO:0070820	tertiary granule	0.0589254	MCEMP1|CYSTM1|FPR1|PTPRN2|LAMTOR3|MGAM|SIGLEC5|CD53|STXBP3|LAMP2|SLC11A1
GO:0005912	adherens junction	0.061711	MME|NUP214|RPL9|RPS17|RPS5|RPS3A|ANXA1|PPFIA1|RPL7|ARHGAP24|MPZL1|CASK|GIT2|PLAUR|LPP|RPS9|SCARB2|RPL8|RPL27|RPL30|RPLP0|STX16|RPS29|RPS18|RDX|KLF11|LAMTOR3|JAK1|PPP1CB|ARL14EP|B2M|RPS10|PDPK1|RPL13A|RPL31
GO:0031300	intrinsic component of organelle membrane	0.0637629	TPST1|COA1|STX6|COQ2|RHOT1|PEX2|WLS|PEX11G|FAR1|LAMP2|CSGALNACT2|CSGALNACT1|FIS1|VAMP7|BID
GO:0016021	integral component of membrane	0.0660587	MARC1|MME|TPST1|MCTP2|SLC31A2|COA1|CLEC4E|TNFSF13B|GLIPR1|SELL|ADGRG3|MCEMP1|HLA-DRA|IKBIP|SLC16A6|IFNGR1|S1PR4|LSMEM1|CKAP4|STX6|MS4A6A|CD52|TNFSF10|ATP5MPL|C1GALT1C1|MCTP1|TMEM14C|BST1|PIGB|BTNL8|MANSC1|TMBIM4|DRAM1|ABCG1|SLC45A4|COQ2|TMCO1|KCNJ15|C4orf3|STT3B|RNF144B|CLIC1|APMAP|TNFSF8|CYSTM1|CLEC2D|BFAR|SEC11A|ITM2A|MPZL1|WBP1L|ORAI2|S1PR3|HERPUD1|GLCE|TMEM216|STX3|TMEM140|STX2|NDUFB6|PLAUR|F…
GO:0005801	cis-Golgi network	0.0664946	PHTF1|MPPE1|COG3|IFT20|HOOK3|TMED10
GO:0098805	whole membrane	0.0684854	MARC1|RAB11FIP1|ATG12|HLA-DRA|STX6|MCTP1|ANXA1|DRAM1|EEF1A1|RABEP1|TLR4|GK|VMP1|SCARB2|LEPROT|MYD88|ATP6V1G1|RABGEF1|RHOT1|CHMP5|PECR|CASP3|TLR6|PEX2|RAB1A|HMGCR|LY96|RAB43|ATP6V1C1|APPL2|ANXA3|LAT2|SH3GLB1|CLN5|TSG101|SNX13|ABCA1|WLS|HLA-DPB1|CCZ1|PEX11G|PLSCR1|RAF1|STARD7|OSTM1|SEC22B|TRIM23|TGFA|IRAK4|KCNE3|ARFGAP3|ZDHHC13|SAR1B|FAR1|ARG1|DIRC2|OSBPL9|RGS19|TMEM50B|B2M|PDCD6|MTX3|TBK1|TLR8|KLH…
GO:0030667	secretory granule membrane	0.0700081	MME|SELL|ADGRG3|MCEMP1|BST1|CYSTM1|PLAUR|CA4|RAB31|MMP25|FCGR3B|PTPRN2|RAB24|RAB27A|LAMTOR3|MGAM|SIGLEC5|CD53|SLC11A1
GO:0070382	exocytic vesicle	0.0742531	MME|STX6|MCTP1|TOR1A|COPS5|STX3|STX2|COPS4|PTPRN2|RAB27A|SYTL3|VAMP7
GO:0000152	nuclear ubiquitin ligase complex	0.0748138	RNF7|ANAPC13|PHC2|BARD1|ANAPC4
GO:0005773	vacuole	0.0767306	SRGN|MNDA|ATG12|GLIPR1|HLA-DRA|CKAP4|ANXA1|DRAM1|CREG1|EEF1A1|TBC1D14|STX3|FPR1|VMP1|CXCR4|SCARB2|LYZ|LRMP|ATP6V1G1|ACTR10|VNN1|BRI3|RALB|ATP6V1C1|IFNAR1|LAT2|SH3GLB1|CLN5|TP53INP1|CMTM6|HLA-DPB1|RAB24|CCZ1|RAB27A|LAMTOR3|CTSS|OSTM1|TRIM23|ARG1|DIRC2|TMEM50B|LAMP2|TLR8|STARD3NL|CCZ1B|HSP90AA1|PLBD1|HEXB|AP5M1|CCT2|VAMP7|SLC11A1|AP1S2|GABARAPL1
GO:0005814	centriole	0.0787165	CEP63|IQCB1|LRRCC1|CCDC146|IFT20|BCCIP|KIAA0753|BBS4|SCLT1
GO:0030133	transport vesicle	0.0788015	HLA-DRA|CA4|AP3S1|RAB1A|HLA-DPB1|SEC22B|TGFA|SAR1B|TMED2|CRISPLD2|B2M|PDCD6|KLHL12|TMED10
GO:0098862	cluster of actin-based cell projections	0.0845361	MME|MYL12B|CLIC1|MKKS|CA4|IFT20|CAPZA2|RDX|RGS19
GO:0034774	secretory granule lumen	0.0866579	SRGN|MNDA|CREG1|EEF1A1|THBS1|ARHGAP9|SERPINB1|CDA|S100A8|MMRN1|PSMA2|ACTR10|S100A9|DYNLT1|S100P|CRISPLD2|IDH1|HSP90AA1|HEXB|CCT2
GO:0005689	U12-type spliceosomal complex	0.0940985	PHF5A|SF3B5|SF3B6|LSM7
GO:0071011	precatalytic spliceosome	0.0940985	PHF5A|SF3B5|SF3B6|CRNKL1
GO:0005789	endoplasmic reticulum membrane	0.0957681	HLA-DRA|IKBIP|CKAP4|ADPGK|MCTP1|TOR1A|PIGB|SDF2|ABCG1|TMCO1|STT3B|BFAR|SEC11A|HERPUD1|DPM1|PLAUR|CALU|SCARB2|RPL27|EMC8|LRMP|RNFT1|RAB1A|HMGCR|RPS29|PIGK|CYP4F3|DHRS9|LPGAT1|CASP4|PIGF|ABCA1|CYP2R1|WLS|HLA-DPB1|COL4A3BP|SEC22B|TGFA|SLC37A3|SAR1B|TMED2|SELENOT|SSR2|TMEM50B|SERP1|PDCD6|IFNGR2|ARV1|TLR8|ALOX5AP|TMED10|STARD3NL|RB1CC1|TMX1|CEPT1|VAMP7|SLC9A6|RTN2|PTGS2
GO:0032588	trans-Golgi network membrane	0.0987105	HLA-DRA|STX6|RAB31|STX16|COG3|RAB43|HLA-DPB1|AP1S2
GO:0035580	specific granule lumen	0.099359	ORM1|LYZ|PGLYRP1|RAB27A|ARG1|B2M|QPCT

## Sheet: (G) GO CC Dec
ID	Label	P-value	Symbols
GO:0030863	cortical cytoskeleton	0.000397027	AKAP13|SPTAN1|CFL1|LLGL1|SLC4A1|EZR|TMOD1|ACTN4|SPTBN1|DMTN|EPB42|CLDN5|FLNA|EPB41
GO:0030018	Z disc	0.00407078	ATP2B4|HSPB1|PDLIM1|TTN|SLC4A1|JUP|BAG3|ACTN4|CACNA1D|FLNA|FLNB
GO:0005667	transcription factor complex	0.00505383	AHR|KDM1A|PDLIM1|ZFP42|PBX2|TRERF1|SIN3A|ZFHX3|HES6|CLOCK|PARP1|GATA1|RBM14
GO:0014731	spectrin-associated cytoskeleton	0.00792731	SPTBN1|DMTN|EPB41
GO:0033063	Rad51B-Rad51C-Rad51D-XRCC2 complex	0.00792731	DMC1|XRCC2|RAD51
GO:0016323	basolateral plasma membrane	0.0124364	ATP2B4|MSN|HSP90AB1|SLC4A1|EZR|KCNJ10|AP2A1|LDLR|SLC29A1|ABCC3|SCRIB|SLC9A4|ERBB2|SLC41A1|ADRA2A
GO:0005887	integral component of plasma membrane	0.0127092	SSTR2|SPN|SLC16A12|ATP2B4|GPR1|IL17RD|ADGRG1|LILRB3|MIGA1|ITGB7|FXYD5|SEMA6B|IL2RB|FCAR|SLC1A5|SLC4A5|CSF2RA|SLC38A5|GP1BA|CD3E|VAMP2|CD4|PCDHB9|ADGRE1|MAGT1|SLC4A1|CSF1R|IL2RG|STIM1|SLC4A8|NMUR1|BDKRB1|KCNJ10|ADORA3|P2RY2|TSPAN5|TGFBR3|ITGB5|TRPM2|TNFRSF9|KIR2DL1|ZYX|LDLR|GYPE|SLC29A1|TSPAN1|MCOLN1|SLC2A6|TNFSF15|SELP|PTGDR2|ABCC3|MPL|SCRIB|PDGFRB|GYPB|BSG|NKG7|SLC7A1|SLC6A8|ITGAL|NCR3|ERBB2|KCN…
GO:0005790	smooth endoplasmic reticulum	0.0132413	CALR|SYVN1|TTYH1|HYOU1|GABARAP
GO:0071944	cell periphery	0.0135743	LILRB1|ALPP|SLC44A4|SSTR2|C8orf37|SPN|GJC1|SLC16A12|HSD17B7|CRCP|NUBPL|ESYT1|ATP2B4|GPR1|MSN|TNFSF14|DAPP1|CDAN1|S1PR5|IL17RD|HSPB1|ADGRG1|PPP2R1A|CLSTN1|MAGED1|LILRB3|LYPD2|RHBDL2|MIGA1|HSP90AB1|DNAJC13|BCR|PIGU|CACNG6|ITGB7|CALR|FXYD5|SEMA6B|NRROS|IL2RB|FCAR|SLC1A5|SLC4A5|ADGRG5|CLDN14|CSF2RA|NME2|SLC38A5|RHBDF2|GRAP2|CTNNA1|SYAP1|CISH|RFTN1|GP1BA|ARHGAP17|CD3E|IL5RA|VAMP2|CD4|PCDHB9|PLVAP|RASG…
GO:0005719	nuclear euchromatin	0.0165466	CREB1|H1F0|HIST1H1C|CBX3|TRIM28
GO:0005938	cell cortex	0.017599	AKAP13|SPTAN1|CFL1|LLGL1|SH3BP1|SLC4A1|GIPC1|STIM1|EZR|PHLDB1|TMOD1|ACTN4|SPTBN1|DMTN|EPB42|BIN2|CLDN5|FLNA|TSC1|FLNB|EPB41
GO:0005844	polysome	0.0209034	PNPT1|EIF2AK4|CALR|EIF4G1|LARP1|AGO2|GCN1|AGO1|FUS|FXR2
GO:0009897	external side of plasma membrane	0.0211227	LILRB1|CALR|IL2RB|GP1BA|CD3E|CD4|ADGRE1|ENG|IL2RG|TGFBR3|TNFRSF9|KLRD1|LDLR|SERPINE2|SELP|FCRL6|CD244
GO:0044459	plasma membrane part	0.0223542	SLC44A4|SSTR2|SPN|GJC1|SLC16A12|ATP2B4|GPR1|MSN|IL17RD|ADGRG1|PPP2R1A|CLSTN1|LILRB3|MIGA1|HSP90AB1|BCR|CACNG6|ITGB7|FXYD5|SEMA6B|CFL1|FCAR|SLC1A5|SLC4A5|CSF2RA|SLC38A5|GRAP2|CTNNA1|SYAP1|VAMP2|PCDHB9|PLVAP|RASGRP2|MAGT1|SH3BP1|SLC4A1|CSF1R|STIM1|TMEM17|EZR|SLC4A8|FGD2|NMUR1|BDKRB1|JUP|KCNJ10|TIAM1|SRC|ADORA3|P2RY2|MYOF|TTYH1|TSPAN5|ALOX15|ITGB5|TRPM2|DHRS3|AP2A1|CATSPER2|TXK|KIR2DL1|ZYX|GYPE|SLC2…
GO:0005657	replication fork	0.027569	DMC1|DNMT1|XRCC2|POLD1|PRPF19|MCM3|RAD51|ZMIZ2
GO:0030017	sarcomere	0.0298002	ATP2B4|HSPB1|PDLIM1|SLC4A1|JUP|BAG3|ACTN4|SPTBN1|CACNA1D|FLNA|FLNB
GO:0031904	endosome lumen	0.0314775	AP4B1|NAPSA|PRF1|CTSB
GO:0071339	MLL1 complex	0.0350548	HCFC1|LAS1L|PELP1|E2F6|KANSL1
GO:0043292	contractile fiber	0.035413	ATP2B4|HSPB1|PDLIM1|TTN|SLC4A1|LMOD3|JUP|TMOD1|BAG3|ACTN4|SPTBN1|CACNA1D|FLNA|FLNB
GO:0090575	RNA polymerase II transcription factor complex	0.0382941	CREB1|HIPK2|E2F2|NR1D1|PBX1|BCL9L|TCF3|TRRAP|GTF2F1|CARM1|E2F6|TRIM28|NFYB|MMS19
GO:0019898	extrinsic component of membrane	0.0432009	BLOC1S6|AP4B1|GRAP2|CTNNA1|SYAP1|EZR|JUP|TIAM1|SRC|ALOX15|VAC14|TXK|SERPINE2|GNA11|GNA14|COQ8B|PIK3R2|NMT2|CDH9|ZFYVE1|VPS13C
GO:0016342	catenin complex	0.0487355	CTNNA1|JUP|CDH9
GO:0034707	chloride channel complex	0.0487355	TTYH3|TTYH1|CLIC3
GO:0036020	endolysosome membrane	0.0487355	AP2A1|LDLR|AP2B1
GO:0099081	supramolecular polymer	0.0519356	HAUS2|ATP2B4|HSPB1|AKAP13|PDLIM1|TUBA4A|TUBA1B|TTN|CKAP5|SLC4A1|IDO1|STIM1|EZR|WHAMM|LMOD3|DPYSL2|JUP|TIAM1|SRC|MAP1S|TMOD1|BAG3|ACTN4|CDC27|KRT3|HDAC6|ESPN|TPGS2|KRT1|SPTBN1|DMTN|CACNA1D|GABARAP|NEIL2|TUBB4A|NCKAP5L|RCC2|FLNA|TSC1|FLNB|NCKIPSD
GO:0044798	nuclear transcription factor complex	0.0543975	TAF1C|SNAPC1|SOX8|NFATC1
GO:0044454	nuclear chromosome part	0.0545288	CREB1|SMARCD1|DCLRE1C|KDM1A|RUNX3|DDB1|ZFP42|SMARCC2|SETD1A|NR1D1|SIN3A|MSH6|H1F0|HIST1H1C|CCAR2|TCF3|TRRAP|EHMT2|POLD1|NCAPD2|NFATC1|PRPF19|SUN2|PARP1|RBBP4|MCM3|ZNF385A|DFFA|SMARCA4|YY1AP1|RAD51|CBX3|ZMIZ2|THOC2|TRIM28|NCOR2
GO:0005903	brush border	0.0580688	HSP90AB1|GIPC1|EZR|ACTN4|ESPN|RALGDS|FLNB
GO:0055029	nuclear DNA-directed RNA polymerase complex	0.0612893	CRCP|INTS3|RTF1|INTS9|POLR3C|RPRD2|TRRAP|MCM3|POLR2A|GTF2F1|PAF1|MMS19
GO:0000974	Prp19 complex	0.0613182	U2AF2|PRPF19|POLR2A
GO:0001931	uropod	0.0613182	SPN|MSN|EZR
GO:0071564	npBAF complex	0.0613182	SMARCD1|SMARCC2|SMARCA4
GO:0071565	nBAF complex	0.0613182	SMARCD1|SMARCC2|SMARCA4
GO:0005884	actin filament	0.0620929	AKAP13|EZR|SRC|TMOD1|ESPN|DMTN|FLNA|TSC1
GO:0005901	caveola	0.064745	ATP2B4|CTNNA1|PLVAP|SRC|MYOF|HDAC6
GO:0030054	cell junction	0.0667807	C8orf37|GJC1|MSN|HSPB1|CLSTN1|BCR|CALR|PDLIM1|CFL1|CLDN14|CTNNA1|SYAP1|ARHGAP17|CD3E|VAMP2|RASGRP2|SH3BP1|ENG|TNS1|GIT1|AGO2|EZR|AFAP1|JUP|CD99L2|PI4KA|TGFB1I1|TIAM1|SLITRK1|MAP1S|ITGB5|ESAM|CAPN1|ACTN4|SH3GL1|ZYX|TSPAN1|LAT|HYOU1|ADGRL1|SCRIB|PDGFRB|BCL2L1|BSG|SNTB1|PLAA|BIN2|GTF2F1|GRIPAP1|CLDN5|NCR3|CAPN5|FLNA|AOC1|DAB2|FLNB|EPB41|PAF1|CTBP2|SYMPK|CDH9|COLQ|TLN1
GO:0030880	RNA polymerase complex	0.0697279	CRCP|INTS3|RTF1|INTS9|POLR3C|RPRD2|TRRAP|MCM3|POLR2A|GTF2F1|PAF1|MMS19
GO:0005891	voltage-gated calcium channel complex	0.0752416	CACNG6|CATSPER2|CACNA1D
GO:0016514	SWI/SNF complex	0.0752416	SMARCD1|SMARCC2|SMARCA4
GO:0043235	receptor complex	0.0846473	AHR|HSP90AB1|ITGB7|CD3E|CD4|ENG|CSF1R|TGFBR3|ITGB5|KLRD1|LDLR|MCOLN1|SCRIB|PDGFRB|ITGAL|ERBB2|DAB2|ADRA2A
GO:0005623	cell	0.0871162	HCFC1|LILRB1|AHR|AKR1D1|IL18|PPA2|PNPT1|FAM213A|SCRN1|ZNF430|ALPP|FKTN|INIP|SLC44A4|EIF2AK4|HAUS2|SSTR2|C8orf37|SPN|PDCD4|RPL7L1|ZNF362|U2AF2|GJC1|RAX2|SLC16A12|ZNF557|HSD17B7|DHFR|CRCP|NUBPL|SBK1|SPTLC1|SHCBP1|DMC1|NLRP8|ESYT1|TAF1C|USP49|OCIAD1|ZNF786|ATP2B4|GPR1|MSN|PPP2R3A|BLZF1|AIRE|GANAB|PPP2R2B|TNFSF14|CBX6|FOXK1|DAPP1|MCM8|CDAN1|S1PR5|IL17RD|DOPEY2|HSPB1|OLIG2|PUM1|CDC25B|ADGRG1|PPP2R1A|C…
GO:0005865	striated muscle thin filament	0.0904152	TTN|LMOD3|TMOD1
GO:0030662	coated vesicle membrane	0.0932959	VAMP2|CD4|VTI1B|COPG2|AP2A1|LDLR|NRGN|AP2B1|HLA-G|SEC16A|SEC31A|DAB2|HLA-DRB3|AP1M1
GO:0005923	bicellular tight junction	0.0997001	CLDN14|ARHGAP17|SH3BP1|ESAM|CLDN5|AOC1|SYMPK

## Sheet: (H) GO CC Inc+Dec
ID	Label	P-value	Symbols
GO:0005844	polysome	0.000266338	EIF2AK4|PSMA6|RPS6|CALR|EIF4G1|LARP1|AGO2|GCN1|RPS4Y1|HSPA14|RWDD1|AGO1|FUS|FXR2
GO:0022625	cytosolic large ribosomal subunit	0.00154226	RPL7L1|RPL9|COA1|RSL24D1|RPL7|RPL8|RPL27|RPL15|RPL30|RPL11|RPLP0|RPL35A|RPL26L1|RPL39|RPL34|RPL17|RPL13A|FXR2|RPL31
GO:0005925	focal adhesion	0.00353813	MME|NUP214|RPL9|MSN|HSPB1|RPS17|CALR|PDLIM1|RPS5|RPS3A|ANXA1|CFL1|PPFIA1|RPL7|CTNNA1|ARHGAP24|MPZL1|CASK|GIT2|PLAUR|LPP|RPS9|SCARB2|RPL8|ENG|RPL27|TNS1|GIT1|RPL30|RPLP0|EZR|STX16|AFAP1|JUP|CD99L2|PI4KA|TGFB1I1|RPS29|RPS18|RDX|KLF11|ITGB5|CAPN1|ACTN4|ZYX|LAMTOR3|HYOU1|JAK1|PPP1CB|PDGFRB|ARL14EP|BSG|SNTB1|B2M|RPS10|PDPK1|RPL13A|CAPN5|FLNA|DAB2|FLNB|TLN1|RPL31
GO:0012507	ER to Golgi transport vesicle membrane	0.00450522	HLA-DRA|VTI1B|HLA-DPB1|SEC22B|TGFA|SAR1B|TMED2|B2M|PDCD6|HLA-G|SEC16A|KLHL12|TMED10|SEC31A|HLA-DRB3
GO:0030055	cell-substrate junction	0.0045091	MME|NUP214|RPL9|MSN|HSPB1|RPS17|CALR|PDLIM1|RPS5|RPS3A|ANXA1|CFL1|PPFIA1|RPL7|CTNNA1|ARHGAP24|MPZL1|CASK|GIT2|PLAUR|LPP|RPS9|SCARB2|RPL8|ENG|RPL27|TNS1|GIT1|RPL30|RPLP0|EZR|STX16|AFAP1|JUP|CD99L2|PI4KA|TGFB1I1|RPS29|RPS18|RDX|KLF11|ITGB5|CAPN1|ACTN4|ZYX|LAMTOR3|HYOU1|JAK1|PPP1CB|PDGFRB|ARL14EP|BSG|SNTB1|B2M|RPS10|PDPK1|RPL13A|CAPN5|FLNA|DAB2|FLNB|TLN1|RPL31
GO:0030863	cortical cytoskeleton	0.00809757	AKAP13|SPTAN1|CFL1|EEF1A1|LLGL1|SLC4A1|MAEA|EZR|CAPZA2|TMOD1|RDX|ACTN4|SPTBN1|DMTN|EPB42|CLDN5|FLNA|EPB41
GO:0044391	ribosomal subunit	0.0100937	RPL7L1|RPL9|COA1|RPS17|RPS6|RSL24D1|RPS5|RPS3A|EIF4G1|EIF2A|RPL7|RPS15A|MRPL3|RPS9|MRPL32|RPL8|RPL27|RPL15|RPL30|RPL11|MRPS31|RPLP0|RPL35A|RPS29|RPL26L1|RPS18|MRPL22|RBM3|RPL39|RPS4Y1|RPL34|MRPS15|MRPL13|RPS10|RPL17|RPL13A|FXR2|RPS27|RPL31
GO:0044545	NSL complex	0.0130409	KANSL3|KANSL1|KANSL2
GO:0022627	cytosolic small ribosomal subunit	0.0130938	RPS17|RPS6|RPS5|RPS3A|EIF4G1|EIF2A|RPS15A|RPS9|RPS29|RPS18|RPS4Y1|RPS10|RPS27
GO:0042589	zymogen granule membrane	0.013447	VAMP2|STX3|TMED2|TMED10
GO:0005903	brush border	0.0158773	MME|MYL12B|HSP90AB1|CLIC1|CA4|GIPC1|EZR|CAPZA2|ACTN4|ESPN|RGS19|RALGDS|FLNB
GO:0034707	chloride channel complex	0.0179354	CLIC1|TTYH3|TTYH1|BEST1|CLIC3
GO:0005912	adherens junction	0.0193117	MME|NUP214|RPL9|MSN|HSPB1|RPS17|CALR|PDLIM1|RPS5|RPS3A|ANXA1|CFL1|PPFIA1|RPL7|CTNNA1|ARHGAP24|LIN7A|MPZL1|CASK|GIT2|PLAUR|LPP|SH3BP1|RPS9|SCARB2|RPL8|ENG|RPL27|TNS1|GIT1|RPL30|RPLP0|EZR|STX16|AFAP1|JUP|CD99L2|PI4KA|TGFB1I1|RPS29|RPS18|RDX|KLF11|ITGB5|ESAM|CAPN1|ACTN4|ZYX|LAMTOR3|HYOU1|JAK1|PPP1CB|SCRIB|PDGFRB|ARL14EP|BSG|SNTB1|B2M|RPS10|PDPK1|RPL13A|NCR3|CAPN5|FLNA|DAB2|FLNB|CDH9|TLN1|RPL31
GO:0009897	external side of plasma membrane	0.0244083	LILRB1|SELL|CALR|BTNL8|ABCG1|IL2RB|TLR4|THBS1|GP1BA|CD3E|CD4|ADGRE1|CA4|ENG|IL2RG|CD28|TGFBR3|ABCA1|TNFRSF9|KLRD1|LDLR|SELP|FCRL6|ICOS|B2M|TLR8|BTNL3|CD244
GO:0031904	endosome lumen	0.0268829	AP4B1|NAPSA|PRF1|CTSS|B2M|CTSB
GO:0097440	apical dendrite	0.0288618	OSBP2|CPEB3|FLNA
GO:0005576	extracellular region	0.0349747	LILRB1|VNN2|AKR1D1|IL18|PPA2|FAM213A|SRGN|FKTN|SLC44A4|SPN|MME|PLA2G2D|PSMA6|MSN|HINT1|GANAB|TNFSF14|MNDA|TNFSF13B|DOPEY2|HSPB1|GLIPR1|MYL12B|ADGRG1|PPP2R1A|HLA-DRA|CLSTN1|FGL2|N4BP2L2|FAM162A|RPS17|CTSW|LYPD2|FKBP2|TNFAIP6|PATE2|GZMM|TPP1|CKAP4|SMS|GLO1|HSP90AB1|DNAJC13|CS|BCR|PSMC5|ADPGK|DDB1|CD52|TNFSF10|CKB|TAX1BP1|MMP9|ITGB7|CALR|EEF1G|C1GALT1C1|EIF3H|TOR1A|GLRX|H2AFZ|BST1|SPTAN1|RPS5|CREB5|…
GO:0016323	basolateral plasma membrane	0.0365014	ATP2B4|MSN|HSP90AB1|ANXA1|LIN7A|CASK|STX2|SLC4A1|AQP9|EZR|KCNJ10|AP2A1|LDLR|SLC29A1|BEST1|TGFA|ABCC3|SCRIB|STXBP3|SLC9A4|ERBB2|SLC41A1|ADRA2A
GO:0005667	transcription factor complex	0.0374097	AHR|TAF1C|CREB1|HIPK2|SNAPC1|KDM1A|PDLIM1|ZFP42|E2F2|CREG1|PBX2|TRERF1|NR1D1|SIN3A|CCNH|TAF7|PBX1|ZFHX3|HES6|BCL9L|CLOCK|SOX8|TCF3|TRRAP|DDIT3|ARNTL|JUNB|NFATC1|PARP1|SUB1|GATA1|GTF2F2|GTF2E1|GTF2F1|CARM1|E2F6|RBM14|TRIM28|NFYB|TAF12|MMS19
GO:0008278	cohesin complex	0.0374215	SMC3|WAPL|STAG2|STAG1
GO:0005887	integral component of plasma membrane	0.0378748	SSTR2|SPN|MME|SLC16A12|SLC31A2|ATP2B4|GPR1|IL17RD|SELL|ADGRG1|HLA-DRA|SLC16A6|LILRB3|IFNGR1|S1PR4|MIGA1|CD52|TNFSF10|ITGB7|BST1|FXYD5|SEMA6B|KCNJ15|IL2RB|FCAR|SLC1A5|SLC4A5|TLR4|CSF2RA|SLC38A5|TNFSF8|CLEC2D|GP1BA|BFAR|CD3E|MPZL1|VAMP2|S1PR3|CD4|PCDHB9|ADGRE1|PLAUR|FPR1|MAGT1|SLC4A1|CSF1R|LRMP|MAEA|ENTPD1|AQP9|IL2RG|STIM1|SLC26A8|CD28|SLC4A8|NMUR1|BDKRB1|TLR6|TLR10|KCNJ10|ADORA3|P2RY2|KCNJ2|IFNAR1…
GO:0043230	extracellular organelle	0.0412005	AKR1D1|IL18|PPA2|FAM213A|SLC44A4|SPN|MME|PSMA6|MSN|HINT1|GANAB|MNDA|DOPEY2|HSPB1|MYL12B|ADGRG1|PPP2R1A|HLA-DRA|CLSTN1|FGL2|N4BP2L2|FAM162A|RPS17|LYPD2|FKBP2|TPP1|CKAP4|SMS|GLO1|HSP90AB1|DNAJC13|CS|BCR|PSMC5|DDB1|TNFSF10|CKB|TAX1BP1|MMP9|ITGB7|CALR|EEF1G|C1GALT1C1|EIF3H|TOR1A|GLRX|H2AFZ|BST1|SPTAN1|RPS5|CREB5|IAH1|RPS3A|ANXA1|ARHGDIA|TOR1B|CREG1|PTGS1|TUBA4A|CFL1|EEF1A1|ALDH8A1|TUBA1B|CLIC1|APMAP|…
GO:0030670	phagocytic vesicle membrane	0.0416558	RAB11FIP1|RAB32|ATG12|CALR|RAB31|TLR6|RAB43|ANXA3|MCOLN1|SEC22B|LAMP2|B2M|HLA-G|VAMP7|SLC11A1
GO:0070062	extracellular exosome	0.04491	AKR1D1|IL18|PPA2|FAM213A|SLC44A4|SPN|MME|PSMA6|MSN|HINT1|GANAB|MNDA|DOPEY2|HSPB1|MYL12B|ADGRG1|PPP2R1A|HLA-DRA|CLSTN1|FGL2|N4BP2L2|FAM162A|RPS17|LYPD2|FKBP2|TPP1|CKAP4|SMS|GLO1|HSP90AB1|DNAJC13|CS|BCR|PSMC5|DDB1|TNFSF10|CKB|TAX1BP1|MMP9|ITGB7|CALR|EEF1G|C1GALT1C1|EIF3H|TOR1A|GLRX|H2AFZ|BST1|SPTAN1|RPS5|CREB5|IAH1|RPS3A|ANXA1|ARHGDIA|TOR1B|CREG1|PTGS1|TUBA4A|CFL1|EEF1A1|ALDH8A1|TUBA1B|CLIC1|APMAP|…
GO:0005886	plasma membrane	0.0468751	LILRB1|VNN2|ALPP|SLC44A4|SSTR2|C8orf37|SPN|MME|GJC1|SLC16A12|HSD17B7|CRCP|SLC31A2|NUBPL|ESYT1|CLEC4E|ATP2B4|GPR1|MSN|HINT1|TNFSF14|DAPP1|CDAN1|S1PR5|IL17RD|TNFSF13B|HSPB1|GLIPR1|SELL|ADGRG3|MCEMP1|ADGRG1|PPP2R1A|HLA-DRA|CLSTN1|SLC16A6|MAGED1|LILRB3|LYPD2|TNFAIP6|IFNGR1|S1PR4|CKAP4|RHBDL2|GLO1|MIGA1|HSP90AB1|DNAJC13|STX6|BCR|PIGU|CD52|TNFSF10|CACNG6|ITGB7|CALR|BST1|BTNL8|FXYD5|ABCG1|SEMA6B|NRROS|K…
GO:0030018	Z disc	0.0484528	ATP2B4|HSPB1|MYL12B|PDLIM1|TTN|PPP2R5A|SLC4A1|PPP3CA|JUP|BAG3|ACTN4|CACNA1D|FLNA|FLNB
GO:0030017	sarcomere	0.0503071	PSMA6|ATP2B4|HSPB1|MYL12B|PDLIM1|TTN|PPP2R5A|SLC4A1|RPL15|PPP3CA|LMOD3|JUP|TMOD1|BAG3|ACTN4|SPTBN1|CACNA1D|CALM2|FLNA|FLNB
GO:0031224	intrinsic component of membrane	0.0504955	LILRB1|VNN2|MARC1|ALPP|FKTN|SLC44A4|SSTR2|SPN|MME|GJC1|SLC16A12|TPST1|MCTP2|HSD17B7|SLC31A2|SPTLC1|COA1|TMEM267|ESYT1|CLEC4E|ATP2B4|GPR1|TNFSF14|CDAN1|S1PR5|IL17RD|TNFSF13B|GLIPR1|SELL|ADGRG3|MCEMP1|ADGRG1|HLA-DRA|CLSTN1|IKBIP|STT3A|SLC16A6|FAM162A|PGAP2|LILRB3|LYPD2|IFNGR1|S1PR4|LSMEM1|CKAP4|RHBDL2|MIGA1|STX6|PIGU|TPRA1|MS4A6A|CD52|TNFSF10|CACNG6|ITGB7|ATP5MPL|SMIM14|CALR|C1GALT1C1|GALNT6|MCTP1|…
GO:0014731	spectrin-associated cytoskeleton	0.0511605	SPTBN1|DMTN|EPB41
GO:0016593	Cdc73/Paf1 complex	0.0511605	RTF1|PEX2|PAF1
GO:0019773	proteasome core complex, alpha-subunit complex	0.0511605	PSMA6|PSMA2|PSMA4
GO:0033063	Rad51B-Rad51C-Rad51D-XRCC2 complex	0.0511605	DMC1|XRCC2|RAD51
GO:0005689	U12-type spliceosomal complex	0.0530512	PHF5A|SF3B4|PDCD7|SF3B5|SF3B6|LSM7|SF3B3
GO:0031143	pseudopodium	0.0549101	MSN|ACTN4|RAF1|VAMP7
GO:0070971	endoplasmic reticulum exit site	0.0549101	MPPE1|PDCD6|SEC16A|SEC31A
GO:0042788	polysomal ribosome	0.0562487	PNPT1|RPL8|RPL30|RPL11|RPS29|RPL39|ZC3H15|RPL31
GO:1904724	tertiary granule lumen	0.0575157	TNFAIP6|MMP9|SPTAN1|ORM1|CDA|LYZ|PGLYRP1|CTSS|B2M|IDH1|YPEL5|QPCT
GO:0005801	cis-Golgi network	0.0584127	FKTN|PHTF1|MPPE1|COG3|IFT20|GOLIM4|HOOK3|TMED10|UBXN2A|SLC35C2
GO:0031982	vesicle	0.0589012	AKR1D1|IL18|PPA2|FAM213A|SRGN|SLC44A4|SPN|MME|CRCP|SLC31A2|OCIAD1|PSMA6|MSN|HINT1|GANAB|RAB11FIP1|RAB32|MNDA|DOPEY2|ATG12|HSPB1|GLIPR1|SELL|ADGRG3|MYL12B|MCEMP1|ADGRG1|PPP2R1A|HLA-DRA|CLSTN1|FGL2|VPS41|N4BP2L2|FAM162A|RPS17|NME8|CTSW|LILRB3|LYPD2|FKBP2|TNFAIP6|TPP1|BLOC1S6|CKAP4|SMS|GLO1|HSP90AB1|DNAJC13|STX6|CS|BCR|PSMC5|DDB1|TNFSF10|CKB|TAX1BP1|MMP9|ITGB7|CALR|EEF1G|C1GALT1C1|EIF3H|MCTP1|TOR1A|…
GO:0005790	smooth endoplasmic reticulum	0.0606275	CALR|SYVN1|KCNJ2|TTYH1|HYOU1|GABARAP
GO:0098805	whole membrane	0.0648847	MARC1|MME|ATP2B4|PPP2R2B|RAB11FIP1|RAB32|ATG12|GLIPR1|SELL|ADGRG3|MCEMP1|ADGRG1|HLA-DRA|VPS41|LILRB3|CKAP4|MIGA1|HSP90AB1|DNAJC13|STX6|CALR|MCTP1|BST1|ANXA1|DRAM1|HK1|NUP62|EEF1A1|TUBA1B|RABEP1|FCAR|LLGL1|TLR4|CTNNA1|CYSTM1|RFTN1|VAMP2|CD4|VTI1B|PLVAP|STX3|GK|PLAUR|FPR1|MAGT1|VMP1|LDHB|CA4|SCARB2|SLC48A1|LEPROT|RAB31|LRMP|MYD88|ATP6V1G1|RABGEF1|MAN2B2|CBLB|EZR|RHOT1|CHMP5|PECR|FGD2|CASP3|TLR6|NPR…
GO:0005615	extracellular space	0.0675616	SRGN|FKTN|TNFSF14|TNFSF13B|GLIPR1|CTSW|TNFAIP6|PATE2|IL10|LEP|SDF2|IGFL3|EIF2A|TNFSF8|IL5RA|CCL23|OSM|CXCL16|ENG|NDUFAF7|GNL3|ELOA|SLITRK1|LY96|CRTAP|ABCA1|CBR3|ABCA3|TNFRSF9|PDE4C|RPL39|LDLR|PRKAG2|SERPINE2|CTSS|TNFSF15|ADM|SELP|TGFA|PRSS33|IRAK4|MTHFD2|PRSS57|YARS|SMARCA4|GRIPAP1|C1QBP|HDGF|PLBD1|COLQ|VSTM1|CMTM2
GO:0001533	cornified envelope	0.0686302	ANXA1|CSTA|KAZN|JUP|KRT1
GO:0005719	nuclear euchromatin	0.0757184	CREB1|H2AFZ|H1F0|HIST1H1C|CBX3|TRIM28
GO:0031464	Cul4A-RING E3 ubiquitin ligase complex	0.0760385	DDB1|CRBN|COP1|CDKN1B
GO:0036020	endolysosome membrane	0.0760385	AP2A1|LDLR|AP2B1|TLR8
GO:0033391	chromatoid body	0.0794455	CLOCK|TDRD1|ARNTL
GO:0031901	early endosome membrane	0.081036	DNAJC13|ANXA1|RABEP1|LLGL1|VTI1B|RAB31|RABGEF1|FGD2|APPL2|TSG101|VAC14|SNX13|SH3GL1|WLS|B2M|GRIPAP1|HLA-G|RCC2|SLC9A6|PMEPA1
GO:0035577	azurophil granule membrane	0.0849755	GLIPR1|CKAP4|DNAJC13|FPR1|MAGT1|LRMP|VNN1|BRI3|CMTM6|LAMP2|VAMP7|CD68
GO:0031201	SNARE complex	0.0926517	BLOC1S6|STX6|VAMP2|VTI1B|STX3|STX2|STX16|SEC22B|VAMP7
GO:0005657	replication fork	0.0994494	BCL6|DMC1|DNMT1|XRCC2|POLD1|NBN|PRPF19|MCM3|RAD51|ZMIZ2|UBE2B

## Sheet: (I) GO MF Inc
ID	Label	P-value	Symbols
GO:0003735	structural constituent of ribosome	3.07897e-09	RPL9|COA1|RPS17|RPS6|RSL24D1|RPS5|RPS3A|RPL7|RPS15A|MRPL3|RPS9|MRPL32|RPL8|RPL27|RPL15|RPL30|RPL11|MRPS31|RPLP0|RPL35A|RPS29|RPL26L1|RPS18|MRPL22|RPL39|RPS4Y1|RPL34|MRPS15|MRPL13|RPS10|RPL17|RPL13A|RPS27|RPL31
GO:0050544	arachidonic acid binding	3.36468e-05	STX3|S100A8|S100A9|ALOX5AP
GO:0036041	long-chain fatty acid binding	0.000443045	STX3|S100A8|S100A9|ALOX5AP
GO:0050786	RAGE receptor binding	0.00310468	FPR1|S100A8|S100A9|S100P
GO:0005123	death receptor binding	0.00718746	MYD88|CASP3|BID|CASP8
GO:0033293	monocarboxylic acid binding	0.0118787	STX3|S100A8|S100A9|ADH5|OXER1|ALOX5AP
GO:1901567	fatty acid derivative binding	0.0120545	STX3|S100A8|S100A9|OXER1|ALOX5AP
GO:0038187	pattern recognition receptor activity	0.0137753	TLR4|PGLYRP1|CLEC7A|LY96
GO:0019905	syntaxin binding	0.0139529	STX6|STX16|ABCA1|PTPN2|SEC22B|SYTL3|STXBP3|TMED10|VAMP7
GO:0019843	rRNA binding	0.0157685	RPL9|RPS5|RPS9|RPL8|RPL11|RNASEL|RPS18|RPS4Y1|MTERF3
GO:0016780	phosphotransferase activity, for other substituted phosphate groups	0.0181433	PGS1|PIGF|CRLS1|CEPT1
GO:0005484	SNAP receptor activity	0.0236442	STX6|STX3|STX2|STX16|SEC22B|VAMP7
GO:0008553	proton-exporting ATPase activity, phosphorylative mechanism	0.0262415	ATP6V1G1|ATP2C1|ATP6V1C1
GO:0019787	ubiquitin-like protein transferase activity	0.0357893	WSB1|UBR2|RNF144B|RNF146|ATG3|BFAR|FBXL13|COP1|FBXL20|CUL2|MAEA|PEX2|FBXL5|PIAS1|BARD1|KBTBD8|KLHDC8B|TRIM23|ANAPC4|RNF24|ZNF451|HERC5|CUL4B|UBE2W|KRBOX4|KLHL12|KLHL21|RNF141|HLTF|UBE2B|FBXO30|UBE2A|HERC4
GO:0048306	calcium-dependent protein binding	0.0363644	ANXA1|STX2|ANXA3|TSG101|S100P|PDCD6
GO:0097200	cysteine-type endopeptidase activity involved in execution phase of apoptosis	0.0459839	CASP3|CASP4|CASP8
GO:0016209	antioxidant activity	0.0556301	S100A9|GPX3|TP53INP1|TXNDC17|SELENOT|SESN1|ALOX5AP|PTGS2
GO:0004659	prenyltransferase activity	0.0579322	COQ2|FNTA|GGPS1
GO:0070402	NADPH binding	0.0579322	HMGCR|TP53I3|CBR3
GO:0061630	ubiquitin protein ligase activity	0.0782785	UBR2|RNF144B|RNF146|BFAR|RNF7|COP1|CUL2|PEX2|RNF24|HERC5|CUL4B|UBE2W|HLTF|UBE2B|FBXO30|UBE2A|HERC4
GO:0016538	cyclin-dependent protein serine/threonine kinase regulator activity	0.0819363	CCNQ|CCNH|CASP3|CDKN1B
GO:0030291	protein serine/threonine kinase inhibitor activity	0.0819363	CASP3|PRKAG2|FAM212B|CDKN1B
GO:0008289	lipid binding	0.0913973	MCTP2|SELL|S1PR4|MCTP1|ANXA1|ABCG1|TLR4|THBS1|ARHGAP9|S1PR3|STX3|MPPE1|S100A8|RBP7|JCHAIN|TLR6|S100A9|PIGK|KCNJ2|ADH5|ANXA3|PAQR6|SH3GLB1|SNX13|ABCA1|RASA2|COL4A3BP|STARD7|OXER1|SYTL3|DENND1B|PTEN|OSBPL9|ALOX5AP|STARD3NL|WDFY1
GO:0015036	disulfide oxidoreductase activity	0.0927439	GLRX|TXNDC12|TXNDC17|SELENOT|TMX1
GO:0019210	kinase inhibitor activity	0.0984304	CASP3|MBIP|PRKAG2|FAM212B|GSKIP|TRIB1|CDKN1B

## Sheet: (J) GO MF Dec
ID	Label	P-value	Symbols
GO:0042923	neuropeptide binding	0.00183091	SSTR2|GPR1|PTGDR2
GO:0005114	type II transforming growth factor beta receptor binding	0.00183785	ENG|TGFBR3|BAMBI
GO:0035257	nuclear hormone receptor binding	0.00276877	KDM1A|CALR|NUP62|TOB2|PPARGC1B|MED12|JUP|TGFB1I1|SRC|ACTN4|PPID|PARP1|FOXP1|SMARCA4|NCOR2|CTBP2|FUS|MMS19
GO:0008510	sodium:bicarbonate symporter activity	0.00432509	SLC4A5|SLC4A1|SLC4A8
GO:1990226	histone methyltransferase binding	0.00432509	HSP90AB1|NOP56|CBX3
GO:0030374	ligand-dependent nuclear receptor transcription coactivator activity	0.00496202	KDM1A|PPRC1|TRERF1|NR1D1|PPARGC1B|MED12|ACTN4|CARM1|ZMIZ2|RBM14
GO:0005528	FK506 binding	0.00547337	FKBP2|FKBP8|FKBP14|NFATC1
GO:0070742	C2H2 zinc finger domain binding	0.00547337	U2AF2|SRRM2|EHMT2|GATA1
GO:0048037	cofactor binding	0.00893243	DHFR|NUBPL|SPTLC1|KDM1A|EXO5|ACO1|LDHB|ALAS2|ACAD10|ELP3|TYW1|GSTP1|POLD1|OGDH|MMAB|FASN|PARP1|ALDH6A1|GOT2|MTHFR|FECH|NDUFS2|GCDH|AOC1|NAT6|GCAT|CTBP2|ADH4|GSTM2|ACCS|IVD
GO:0035198	miRNA binding	0.0108322	PNPT1|PUM1|AGO2|ZNF346|AGO1
GO:0001105	RNA polymerase II transcription coactivator activity	0.0113703	HIPK2|MED12|SOX12|SMARCA4|CARM1|TRIM28
GO:0000989	transcription factor activity, transcription factor binding	0.0120836	HCFC1|AIRE|CREB1|HIPK2|MAGED1|SMARCD1|KDM1A|PIAS4|PDLIM1|ZFP42|SMARCC2|GON4L|PPRC1|TRERF1|NR1D1|SIN3A|RELB|TOB2|RTF1|PPARGC1B|HES6|BCL9L|MED12|MED13L|CLOCK|SFMBT2|JUP|TGFB1I1|TCF3|TRRAP|SOX12|ACTN4|FBP1|SMARCA4|YY1AP1|GTF2F1|CARM1|E2F6|ZMIZ2|RBM14|TRIM28|NCOR2|NR3C1|HDGF|CTBP2|FUS|MMS19
GO:0038023	signaling receptor activity	0.0129045	LILRB1|AHR|SSTR2|SPN|CRCP|GPR1|S1PR5|IL17RD|ADGRG1|LILRB3|TPRA1|IL2RB|ADGRG5|CSF2RA|GP1BA|NR1D1|CD3E|IL5RA|CD4|ADGRE1|ENG|CSF1R|IL2RG|OR11A1|NMUR1|BDKRB1|ADORA3|P2RY2|TGFBR3|OR2T12|TNFRSF9|KLRD1|IL21R|CD160|PTGDR2|ADGRL1|GPR146|MPL|PDGFRB|ITGAL|ERBB2|NR3C1|HLA-DRB3|ADRA2A|KLRF1
GO:0000150	recombinase activity	0.0134243	DMC1|XRCC2|RAD51
GO:0032393	MHC class I receptor activity	0.0134243	LILRB1|CD160|KLRF1
GO:0000993	RNA polymerase II core binding	0.0138203	RTF1|AGO2|ELP3|CCAR2|AGO1|PAF1
GO:0046332	SMAD binding	0.0153655	HIPK2|DROSHA|TGFB1I1|TGFBR3|PARP1|FLNA|DAB2|PMEPA1
GO:0000400	four-way junction DNA binding	0.0154039	DMC1|MSH6|XRCC2|RAD51
GO:0004033	aldo-keto reductase (NADP) activity	0.0154039	AKR1D1|DHRS3|AKR7A3|ADH4
GO:0016645	oxidoreductase activity, acting on the CH-NH group of donors	0.0154039	DHFR|BLVRB|SMOX|MTHFR
GO:0003725	double-stranded RNA binding	0.0160208	MSN|YRDC|HSP90AB1|TUBA1B|RFTN1|AGO2|DROSHA|ZNF346|SIDT2|AGO1
GO:0030544	Hsp70 protein binding	0.0166158	SPN|CREB1|NUP62|METTL21A|DNAJB2|PPID
GO:0045296	cadherin binding	0.0179346	HCFC1|HSP90AB1|PDLIM1|SPTAN1|FXYD5|EIF4G1|LARP1|CTNNA1|CKAP5|GIPC1|EZR|NOP56|JUP|PI4KA|GCN1|SRC|UBAP2|BAG3|SH3GL1|PPME1|FASN|SPTBN1|SCRIB|BSG|FLNA|FLNB|CDH9|TLN1
GO:0004930	G-protein coupled receptor activity	0.0181177	SSTR2|CRCP|GPR1|S1PR5|ADGRG1|TPRA1|ADGRG5|GP1BA|ADGRE1|OR11A1|NMUR1|BDKRB1|ADORA3|P2RY2|OR2T12|PTGDR2|ADGRL1|GPR146|PDGFRB|ADRA2A
GO:0008201	heparin binding	0.019967	PLA2G2D|ADGRG1|CCL23|TGFBR3|ZNF146|SERPINE2|SELP|PRSS57|AOC1|HDGF
GO:0001047	core promoter binding	0.0199882	E2F2|RELB|AGO2|HDAC6|KANSL1|NR3C1|AGO1
GO:0005102	signaling receptor binding	0.0201875	LILRB1|IL18|MSN|TNFSF14|SMARCD1|KDM1A|PSMC5|CALR|IL10|LEP|IGFL3|NUP62|CFL1|GRAP2|CD3E|CD4|CCL23|TSPOAP1|TOB2|ENG|PPARGC1B|GIPC1|CBLB|MED12|JUP|TGFB1I1|TIAM1|SRC|TGFBR3|AP2A1|ACTN4|KLRD1|SH3GL1|TXK|SERPINE2|FEM1A|GNA11|GNA14|GLG1|PPID|PARP1|BAMBI|TNFSF15|CD160|PIK3R2|RUNDC3A|YARS|SCRIB|TXLNA|FOXP1|PDGFRB|DMTN|FCRL6|IDUA|DOK2|SMARCA4|CRAT|HLA-G|GABARAP|NCR3|ERBB2|IL18BP|FLNA|UBXN2A|NCOR2|HDGF|CTBP2…
GO:0030506	ankyrin binding	0.0202348	SLC4A1|SPTBN1|CACNA1D
GO:0035326	enhancer binding	0.0202709	AHR|CREB1|ZFP42|SMARCC2|MED12|TCF3|NFATC1|RBBP4|GATA1|SMARCA4|NFYB
GO:0051879	Hsp90 protein binding	0.0211393	AHR|NUP62|HDAC6|PPID|NR3C1
GO:0030331	estrogen receptor binding	0.0233249	PPARGC1B|SRC|PPID|PARP1|FUS|MMS19
GO:0070063	RNA polymerase binding	0.025768	RTF1|AGO2|ELP3|CCAR2|CCNT2|ERBB2|AGO1|PAF1
GO:1990841	promoter-specific chromatin binding	0.027275	DNMT1|EHMT2|POLR2A|GTF2F1|TRIM28|ZNF683
GO:0043995	histone acetyltransferase activity (H4-K5 specific)	0.0286019	HCFC1|KANSL3|KANSL1
GO:0043996	histone acetyltransferase activity (H4-K8 specific)	0.0286019	HCFC1|KANSL3|KANSL1
GO:0046972	histone acetyltransferase activity (H4-K16 specific)	0.0286019	HCFC1|KANSL3|KANSL1
GO:0001098	basal transcription machinery binding	0.0307537	AHR|RTF1|AGO2|ELP3|CCAR2|AGO1|PAF1
GO:0030246	carbohydrate binding	0.0313874	GANAB|CALR|GALNT6|HK1|ENG|MAN2B2|CRYBG1|GYS1|CD22|KLRD1|ADGRL1|KRT1|BSG|CD248|FBP1|KLRF1|CLC
GO:0001221	transcription cofactor binding	0.0316433	AHR|CREB1|NR1D1|CCNT2|NFATC1|HDGF
GO:0005200	structural constituent of cytoskeleton	0.0330484	MSN|SPTAN1|TUBA4A|TUBA1B|SPTBN1|EPB42|TUBB4A|EPB41|TLN1
GO:0019901	protein kinase binding	0.0340687	ATP2B4|MSN|HSPB1|CDC25B|PARN|HSP90AB1|ZBTB4|TUBA4A|TTN|LLGL1|CD3E|CD4|RELB|FBXO7|CSF1R|CBLB|EZR|JUP|GCN1|TCF3|TIAM1|SRC|GYS1|MAP2K7|GSTP1|AP2A1|PPME1|NFATC1|PARP1|LAT|TNIP3|TCL1B|PIK3R2|PDGFRB|PRKD2|BCL2L1|DOK2|ERBB2|RCC2|CNPPD1|NR3C1|CTBP2|WNK1|ADRA2A
GO:0003779	actin binding	0.0363765	MSN|SPTAN1|FXYD5|GIPC1|TNS1|WHAMM|IPP|LMOD3|AFAP1|CORO7|MYO3B|HDAC6|SPTBN1|SNTB1|FLNB|EPB41
GO:0004520	endodeoxyribonuclease activity	0.036443	DMC1|DCLRE1C|MBD4|XRCC2|RAD51|NEIL2
GO:1990837	sequence-specific double-stranded DNA binding	0.036454	AHR|RAX2|TAF1C|AIRE|FOXK1|CREB1|RUNX3|ZFP42|SMARCC2|E2F2|ZBTB4|SP2|PBX2|NR1D1|SIN3A|RELB|SSBP3|MBD4|H1F0|PBX1|ZFHX3|HES6|MED12|CLOCK|SOX8|POU2F2|TCF3|SOX12|FOSB|ACTN4|TXK|CEBPE|NFATC1|PARP1|RBBP4|SARS|GATA1|NFIC|SMARCA4|FOXJ2|E2F6|NFYB|NR3C1|AGO1
GO:0001067	regulatory region nucleic acid binding	0.0384822	AHR|RAX2|TAF1C|AIRE|FOXK1|CREB1|KDM1A|RUNX3|ZFP42|SMARCC2|E2F2|ZBTB4|SP2|PBX2|TRERF1|NR1D1|SIN3A|RELB|SSBP3|RNF10|AGO2|PBX1|ZFHX3|HES6|MED12|CLOCK|SOX8|POU2F2|TCF3|SOX12|FOSB|ACTN4|TXK|CEBPE|HDAC6|NFATC1|HIVEP3|PARP1|RBBP4|SARS|GATA1|NFIC|SMARCA4|FOXJ2|CARM1|E2F6|KANSL1|NFYB|NR3C1|AGO1
GO:0005452	inorganic anion exchanger activity	0.0385142	SLC4A5|SLC4A1|SLC4A8
GO:0051428	peptide hormone receptor binding	0.0385142	PSMC5|LEP|RUNDC3A
GO:0005509	calcium ion binding	0.0391538	PLA2G2D|PPP2R3A|CLSTN1|CALR|SELENON|SPTAN1|MGMT|TTN|PCDHB9|RASGRP2|ADGRE1|SLC25A23|SYT15|STIM1|CBLB|NOTCH2NL|FKBP14|TTYH1|CAPN1|PRF1|TRPM2|ACTN4|LDLR|SELP|SPOCK2|CD248|EEF2K|TUBB4A|AOC1|CDH9
GO:0030159	receptor signaling complex scaffold activity	0.0398894	NUP62|CD3E|ROPN1B|MMS19
GO:0000980	RNA polymerase II distal enhancer sequence-specific DNA binding	0.0402841	CREB1|ZFP42|SMARCC2|MED12|NFATC1|RBBP4|SMARCA4|NFYB
GO:0051015	actin filament binding	0.0404909	BLOC1S6|MYO18A|CFL1|TTN|CTNNA1|EZR|MAP1S|TMOD1|ACTN4|ESPN|DMTN|FLNA|TLN1
GO:0001104	RNA polymerase II transcription cofactor activity	0.04292	PPRC1|TRERF1|SIN3A|PPARGC1B|MED13L|RBM14|HDGF
GO:0019903	protein phosphatase binding	0.0459622	LILRB1|ATP2B4|CSF1R|JUP|MAP2K7|PPME1|CDC27|PIK3R2|FCRL6|GTF2F1|ERBB2|PPP6R1
GO:0019842	vitamin binding	0.0467187	DHFR|SPTLC1|ALAS2|OGDH|MMAB|FASN|GOT2|GCAT|ADH4|ACCS
GO:0008409	5'-3' exonuclease activity	0.0499306	DCLRE1C|EXO5|CPSF3
GO:0035615	clathrin adaptor activity	0.0499306	AP2A1|AP2B1|DAB2
GO:0097159	organic cyclic compound binding	0.0500432	AHR|AKR1D1|PNPT1|ZNF430|EIF2AK4|PDCD4|RPL7L1|ZNF362|U2AF2|RAX2|ZNF557|DHFR|CRCP|NUBPL|SBK1|SPTLC1|DMC1|NLRP8|TAF1C|ZNF786|ATP2B4|MSN|BLZF1|AIRE|GANAB|CBX6|FOXK1|MCM8|HSPB1|OLIG2|PUM1|MCMDC2|DENR|CREB1|HIPK2|FKBP2|SNAPC1|ZNF223|DCLRE1C|PARN|UBE2O|YRDC|KDM1A|HSP90AB1|CS|BCR|PSMC5|RUNX3|DDB1|CKB|ZNF669|CLUH|CALR|PIAS4|MYO18A|ZFP42|SMARCC2|EXO5|GON4L|RAD23A|E2F2|PRPF8|HK1|ZBTB4|SP2|PTGS1|TUBA4A|PBX2|…
GO:0003723	RNA binding	0.0535918	PNPT1|EIF2AK4|PDCD4|RPL7L1|U2AF2|DHFR|GANAB|CBX6|HSPB1|PUM1|DENR|PARN|UBE2O|KDM1A|CS|CLUH|CALR|MYO18A|PRPF8|IGF2BP2|PPRC1|EIF4G1|LARP1|SF3B4|LRRC47|CPSF3|PTBP1|SETD1A|CTNNA1|SRRM2|RAVER1|SIN3A|ERAL1|DNMT1|SCAF4|ACO1|CCDC86|EXOSC10|RTF1|PPARGC1B|TNS1|H1F0|SF3A2|LAS1L|KRI1|APOBEC3C|ELAVL3|EIF2B4|EZR|NOP56|HNRNPUL2|HIST1H1C|CCAR2|NOL10|GCN1|PELP1|UBAP2|BYSL|RRBP1|NOL6|DDX19A|PABPC3|KHSRP|RBM3|CCNT2|…
GO:0005088	Ras guanyl-nucleotide exchange factor activity	0.0583929	AKAP13|BCR|SPTAN1|DENND6B|IL2RB|CSF2RA|IL5RA|IL2RG|FGD2|TIAM1|LAT|SPTBN1|PDGFRB|RAB3IL1|ERBB2|TRAPPC9
GO:0008017	microtubule binding	0.0585441	VPS41|MYO18A|EZR|WHAMM|DPYSL2|TIAM1|MAP1S|MYO3B|HDAC6|SUN2|DPYSL5|GABARAP|NEIL2|RCC2|MAST2
GO:0033218	amide binding	0.0587259	SSTR2|DHFR|GPR1|CLSTN1|TPP1|HSP90AB1|CALR|TNPO2|NMUR1|BDKRB1|GSTP1|BACE2|LDLR|FASN|PPID|PTGDR2|AP2B1|HLA-G|HLA-DRB3|GSTM2
GO:0016746	transferase activity, transferring acyl groups	0.0589711	HCFC1|SPTLC1|CS|KANSL3|ALAS2|ELP3|CLOCK|PLA2G16|PNPLA2|FASN|MCM3AP|ZDHHC14|EPB42|CRAT|KANSL1|NAT6|GCAT|NMT2
GO:0003677	DNA binding	0.0592621	AHR|ZNF430|ZNF362|RAX2|ZNF557|DMC1|TAF1C|ZNF786|BLZF1|AIRE|FOXK1|MCM8|OLIG2|MCMDC2|CREB1|SNAPC1|ZNF223|DCLRE1C|KDM1A|RUNX3|DDB1|ZNF669|CALR|PIAS4|MYO18A|ZFP42|SMARCC2|EXO5|GON4L|RAD23A|E2F2|ZBTB4|SP2|PBX2|MGMT|ZNF682|NME2|TRERF1|ZNF773|IRX3|NR1D1|SIN3A|DNMT1|ZNF652|RELB|RPAP1|MSH6|SSBP3|RNF10|TOP3A|RTF1|ZNF14|MBD4|AHDC1|H1F0|AGO2|PBX1|ZFHX3|ZBTB40|HES6|XRCC2|MED12|POLR3C|HIST1H1C|CLOCK|SOX8|ZNF58…
GO:0051540	metal cluster binding	0.0594199	NUBPL|EXO5|ACO1|ELP3|TYW1|POLD1|FECH|NDUFS2
GO:1901363	heterocyclic compound binding	0.0599446	AHR|PNPT1|ZNF430|EIF2AK4|PDCD4|RPL7L1|ZNF362|U2AF2|RAX2|ZNF557|DHFR|CRCP|NUBPL|SBK1|SPTLC1|DMC1|NLRP8|TAF1C|ZNF786|ATP2B4|MSN|BLZF1|AIRE|GANAB|CBX6|FOXK1|MCM8|HSPB1|OLIG2|PUM1|MCMDC2|DENR|CREB1|HIPK2|FKBP2|SNAPC1|ZNF223|DCLRE1C|PARN|UBE2O|YRDC|KDM1A|HSP90AB1|CS|BCR|PSMC5|RUNX3|DDB1|CKB|ZNF669|CLUH|CALR|PIAS4|MYO18A|ZFP42|SMARCC2|EXO5|GON4L|RAD23A|E2F2|PRPF8|HK1|ZBTB4|SP2|PTGS1|TUBA4A|PBX2|MGMT|IG…
GO:0004518	nuclease activity	0.0651364	PNPT1|DMC1|DCLRE1C|PARN|EXO5|CPSF3|N4BP2|EXOSC10|MBD4|AGO2|DROSHA|XRCC2|POLD1|TDP1|RAD51|NEIL2
GO:0044183	protein binding involved in protein folding	0.0736165	HSPB1|CALR|HSPA4|HYOU1|DFFA
GO:0051539	4 iron, 4 sulfur cluster binding	0.0747614	NUBPL|EXO5|ACO1|TYW1|POLD1|NDUFS2
GO:0004529	exodeoxyribonuclease activity	0.0770021	DCLRE1C|EXO5|POLD1
GO:0005245	voltage-gated calcium channel activity	0.0770021	CACNG6|CATSPER2|CACNA1D
GO:0016701	oxidoreductase activity, acting on single donors with incorporation of molecular oxygen	0.0770021	IDO1|ALOX15|ALOX12
GO:0004713	protein tyrosine kinase activity	0.0833763	BCR|TTN|CSF2RA|GRAP2|IL5RA|CSF1R|SRC|PRAG1|MAP2K7|TXK|PDGFRB|ERBB2
GO:0016407	acetyltransferase activity	0.0848206	HCFC1|KANSL3|ELP3|CLOCK|FASN|CRAT|KANSL1|NAT6|GCAT
GO:0000977	RNA polymerase II regulatory region sequence-specific DNA binding	0.0889956	AIRE|FOXK1|RUNX3|E2F2|ZBTB4|PBX2|RELB|HES6|SOX8|ACTN4|PARP1|E2F6
GO:0001046	core promoter sequence-specific DNA binding	0.0902556	TAF1C|NR1D1|ZFHX3|CLOCK|SOX8|SARS|GATA1|SMARCA4
GO:0020037	heme binding	0.0902556	PTGS1|NR1D1|EIF2AK1|IDO1|SLC48A1|SRC|CYP2S1|CYP4F22
GO:0030165	PDZ domain binding	0.0912202	SSTR2|ATP2B4|DAPP1|GIPC1|TGFBR3|SNTB1
GO:0015301	anion:anion antiporter activity	0.0924807	SLC4A5|SLC4A1|SLC4A8
GO:0070182	DNA polymerase binding	0.0924807	HSP90AB1|SMARCA4|RAD51
GO:0030170	pyridoxal phosphate binding	0.0927389	SPTLC1|ALAS2|GOT2|GCAT|ACCS
GO:0000978	RNA polymerase II proximal promoter sequence-specific DNA binding	0.0952276	AHR|RAX2|CREB1|ZFP42|SMARCC2|SP2|NR1D1|SSBP3|PBX1|ZFHX3|CLOCK|POU2F2|TCF3|FOSB|TXK|CEBPE|NFATC1|RBBP4|GATA1|NFIC|SMARCA4|FOXJ2|NR3C1|AGO1
GO:0003730	mRNA 3'-UTR binding	0.0955103	PUM1|PARN|IGF2BP2|LARP1|KHSRP|ZNF385A|FXR2
GO:0051087	chaperone binding	0.0973548	CALR|HSCB|SYVN1|DNAJB2|OGDH|BAG3|HYOU1|TSC1

[truncated: 16 more sheets: (K) GO MF Inc+Dec, (L) KEGG Inc, (M) KEGG Dec, (N) KEGG Inc+Dec, (O) Reactome Inc, (P) Reactome Dec, (Q) Reactome Inc+Dec, (R) DO Inc, (S) DO Dec, (T) DO Inc+Dec, (U) MSigDB Inc, (V) MSigDB Dec, (W) MSigDB Inc+Dec, (X) Commons Inc, (Y) Commons Dec, (Z) Commons Inc+Dec]
